# Supplementary material for: Integrating Participatory Social Innovation Into Requirements Engineering for AI Health Care Solutions: Case Study
Source: J Med Internet Res. 2026 Jul 3;28:e87984. doi: 10.2196/87984 (PMC13331246; doi:10.2196/87984)
Supplement: Multimedia Appendix 1 [file jmir-v28-e87984-s001.xlsx]

## Sheet: RadioVal Requirements Catalogue
								Requirements Approval
ID	Type	Requirement	Rationale	Source	Priority	Status	History	WP1 Lead	Clinical	Technical
GA.1	BusReq	RadioVal shall validate the real-world applicability of predicting neoadjuvant chemotherapy outcomes in women with breast cancer using artificial intelligence approaches based on radiomics.	This is the core objective of the project.	RadioVal Grant Agreement - DoA - Part A - Project Summary & Part B - Objective 1.	Must Have	Accepted	2023-08-30 - Initial Proposal.	Accepted	Accepted	Accepted
GA.1.1	BusReq	The Radiomics-driven tool for Neoadjuvant chemotherapy response estimation shall be validated in 8 countries: 3 member states of the consortium and 5 external countries.	First two measures of success for Objective 1.	GA Objective 1	Must Have	Accepted	2023-10-23 - Initial Proposal.	Accepted	Accepted	Accepted
GA.1.2	BusReq	The RadioVal tool's performance shall be calibrated with at least 4450 cases.	Third measure of success of Objective 1.	GA Objective 1	Must Have	Accepted	2023-10-23 - Initial Proposal.	Accepted	Accepted	Accepted
GA.1.3	BusReq	The RadioVal tool shall be tested with at least 2700 cases with Neoadjuvant chemotherapy, MRI imaging and follow-up information.	Third measure of success of Objective 1 - although unclear what "follow-up information" is.	GA Objective 1	Must Have	Accepted	2023-10-23 - Initial Proposal.	Accepted	Accepted	Accepted
GA.1.4	BusReq	The use of the RadioVal tool shall be compared to standard-of-care and should show a reduction in under- and over-treatment of at least 15%.	Fourth measure of success of Objective 1.	GA Objective 1	Must Have	Accepted	2023-10-23 - Initial Proposal.	Accepted	Accepted	Accepted
GA.1.5	BusReq	The RadioVal tool shall be tested on usability with at least 16 radiologists and 16 oncologists, including experienced and early-career clinicians across the consortium's clinical sites.	Fifth measure of success of Objective 1.	GA Objective 1	Must Have	Accepted	2023-10-23 - Initial Proposal.	Accepted	Accepted	Accepted
GA.1.6	BusReq	A robustness evaluation shall be performed using data from at least 5 different MRI scanners from Siemens, Philips, General Electric, Toshiba and Canon.	Sixth measure of success of Objective 1.	GA Objective 1	Must Have	Accepted	2023-10-23 - Initial Proposal.	Accepted	Accepted	Accepted
GA.1.7	BusReq	An evaluation shall be performed of the RadioVal tool to test its fairness with respect to participant's age.	Seventh measure of success of Objective 1.	GA Objective 1	Must Have	Accepted	2023-10-23 - Initial Proposal.	Accepted	Accepted	Accepted
GA.1.8	BusReq	An evaluation shall be performed of the RadioVal tool to test its fairness with respect to pre- and post menopause female participants.	Seventh measure of success of Objective 1.	GA Objective 1	Must Have	Accepted	2023-10-23 - Initial Proposal.	Accepted	Accepted	Accepted
GA.1.9	BusReq	An evaluation shall be performed of the RadioVal tool to test its fairness with respect to the country in which it is being applied (stratified according to GDP).	Seventh measure of success of Objective 1.	GA Objective 1	Must Have	Accepted	2023-10-23 - Initial Proposal.	Accepted	Accepted	Accepted
GA.1.10	BusReq	An evaluation shall be performed of the RadioVal tool to test its fairness with respect to breast anatomy (low vs dense breast density).	Seventh measure of success of Objective 1. MB: It is bias estimation. Breast anatomy reflects 4 types of breast in respect to the % of glandular tissue. MRI is often performed in so-called 'dense breast' (C and D type) where mammography is suboptimal.	GA Objective 1	Must Have	Accepted	2023-10-23 - Initial Proposal. 2024-01-08 - Updated Rationale. 2024-01-22 - Rephrased (low vs ... breast density) with 'dense'	Accepted	Accepted	Accepted
GA.1.11	BusReq	An evaluation shall be performed of the RadioVal tool to test its fairness with respect to clinical classification (Luminal A or B, HER2 positive or negative, Triple-negative).	Seventh measure of success of Objective 1.	GA Objective 1	Must Have	Accepted	2023-10-23 - Initial Proposal.	Accepted	Accepted	Accepted
GA.1.12	BusReq	An evaluation shall be performed of the RadioVal tool to test its fairness with respect to some "under-represented group" (e.g. patients with a previous aesthetic breast surgery).	Seventh measure of success of Objective 1. This "under represented group" should be defined. MB: bias estimation. In mammography patients with previous esthetic surgery are underrepresented. They are referred to MRI as a default. There might be other biases.	GA Objective 1	Must Have	Accepted	2023-08-30 - Initial Proposal. 2024-01-08 - Updated Rationale.	Accepted	Accepted	Accepted
GA.2	BusReq	RadioVal shall deliver a methodological framework to evaluate radiomics AI based on four stages: feasibility, capability, usability, and applicability.	This is a rephrasing of Objective 2 that leaves out all the ambiguous terms (holistic, standardised, multi-faceted, trustworthy, etc...), and includes the 5th measure of success.	RadioVal Grant Agreement - Part B - Objective 2	Must Have	Accepted	2023-08-30 - Initial Proposal.	Accepted	Accepted	Accepted
GA.2.1	BusReq	The methodological framework developed within RadioVal will be based on the FUTURE-AI Guidelines, to ensure Fairness, Universality, Traceability, Usability, Robustness and Explainability.	FUTURE-AI is mentioned in the project summary so warrants a Business Requirement. However, it is unclear what "based on" means, and how this can be verified. Also the "General Recommendations" of FUTURE-AI seem to be specifically ignored, which is probably a mistake?	RadioVal Grant Agreement - DoA - Part A - Project Summary & Part B - Objective 2.	Must Have	Accepted	2023-08-30 - Initial Proposal.	Accepted	Accepted	Accepted
GA.2.2	BusReq	The RadioVal Methodological Framework shall include a consensus list of 20-30 metrics for multi-faceted evaluation of radiomics.	Second measure of success of Objective 2.	GA Objective 2	Must Have	Accepted	2023-10-23 - Initial Proposal.	Accepted	Accepted	Accepted
GA.2.3	BusReq	The RadioVal Methodological Framework shall include a "Radiomics Usability Scale" to evaluate usability through dedicated questionnaires.	Third measure of success of Objective 2.	GA Objective 2	Must Have	Accepted	2023-10-23 - Initial Proposal.	Accepted	Accepted	Accepted
GA.2.4	BusReq	The RadioVal Methodological Framework shall include a "Radiomics Explainability Scale" to evaluate explainability.	Fourth measure of success of Objective 2.	GA Objective 2	Must Have	Accepted	2023-10-23 - Initial Proposal.	Accepted	Accepted	Accepted
GA.2.5	BusReq	The RadioVal Methodological Framework shall include an in-silico validation framework for cost-effective and highly flexible radiomics evaluation. This refers to a first (of two) phases of evaluation, in which no real live patient data will be used.	Direct copy of the sixth measure of success of objective 2 - not sure what this means.	GA Objective 2	Must Have	Accepted	2023-10-23 - Initial Proposal. 2024-02-15 - Clarified (2nd sentence).	Accepted	Accepted	Accepted
GA.2.6	BusReq	RadioVal shall deliver a findable, accessible, interoperable and reusable reference dataset for community benchmarking of radiomics tools for estimating Neoadjuvant chemotherapy response in breast cancer.	Seventh measure of success of Objective 2.	GA Objective 2	Must Have	Accepted	2023-10-23 - Initial Proposal.	Accepted	Accepted	Accepted
GA.2.7	BusReq	RadioVal shall deliver a method for estimating cost-effectiveness in radiomics AI, taking into account the dynamic nature of AI, the costs of traceability as well as social costs and benefits.	Eight measure of success of Objective 2.	GA Objective 2	Must Have	Accepted	2023-10-23 - Initial Proposal.	Accepted	Accepted	Accepted
GA.2.8	BusReq	RadioVal shall extend the existing Radiomics Quality Score (RQS) for standardised reporting of multi-faceted evaluation studies in radiomics AI, by including information on radiomics fairness, usability, explainability, and cost-effectiveness.	Ninth measure of success of Objective 2.	GA Objective 2	Must Have	Accepted	2023-10-23 - Initial Proposal.	Accepted	Accepted	Accepted
GA.3	BusReq	RadioVal shall implement an approach to improve awareness, acceptance and promotion of radiomics AI in future breast cancer care with the input of six types of stakeholders: AI developers, clinicians, data/IT managers, patients, ethicists, and regulators.	GA Objective 2 and first measure of success combined. It must be clarified what it means to "implement an approach" - this is currently not verifiable.	GA Objective 3	Must Have	Accepted	2023-10-23 - Initial Proposal.	Accepted	Accepted	Accepted
GA.3.1	BusReq	RadioVal shall deliver four sets of requirements from four different disciplines (clinical, ethical, regulatory, and technical).	Third measure of success of Objective 3. It's a little "meta" to have a requirement to deliver requirements, but it's a clear and verifiable outcome.	GA Objective 3	Must Have	Accepted	2023-10-23 - Initial Proposal.	Accepted	Accepted	Accepted
GA.3.2	BusReq	RadioVal shall deliver an information package on radiomics targeted at patients, clinicians, data/IT managers, healthcare managers, and socio-ethical/legal experts.	Fourth measure of success of Objective 3. it is quite unclear what this information package contains. As well, it is questionable whether such a document can be targeted at so many different target audiences at the same time.	GA Objective 3	Must Have	Accepted	2023-08-30 - Initial Proposal.	Accepted	Accepted	Accepted
GA.3.3	BusReq	RadioVal shall host three project workshops around M24, M36 and M48 of the project with "an inter-disciplinary, multi-stakeholder focus".	Fifth measure of success of Objective 3. Needs clarification what the objectives of these workshops should be.	GA Objective 3	Must Have	Accepted	2023-10-23 - Initial Proposal.	Accepted	Accepted	Accepted
GA.4	BusReq	RadioVal shall develop a traceability tool for radiomics AI which will enable transparent monitoring of radiomics tools during their lifetime.	This is Objective 4 without the ambiguous terms.	RadioVal Grant Agreement - Part B - Objective 4	Must Have	Accepted	2023-08-30 - Initial Proposal. 2024-01-22 - Rephrased.	Accepted	Accepted	Accepted
GA.4.1	BusReq	RadioVal shall deliver a "Radiomics AI Passport", a traceability tool for radiomics AI that will support transparent monitoring of radiomics tools during their lifetime with regard to 5 categories of data: model, datasets, evaluation, usage and maintenance.	First measure of success of Objective 4.	GA Objective 4	Must Have	Accepted	2023-10-23 - Initial Proposal. 2024-01-22 - Rephrased.	Accepted	Accepted	Accepted
GA.4.2	BusReq	RadioVal shall provide an automated control module, both for images and segmentations.	Second measure of success of Objective 4. SC: This is not related to the Traceability Tool, it is an independent tool developed under WP5	GA Objective 4	Must Have	Accepted	2023-10-23 - Initial Proposal. 2024-01-22 - Rephrased.	Accepted	Accepted	Accepted
GA.4.3	BusReq	RadioVal shall provide a failure detection module with uncertainty estimation to identify occasional errors or out-of-distribution deviations in the radiomics predictions.	Third measure of success of Objective 4. SC: This is not related to the Traceability Tool, it is an independent tool developed under WP5.	GA Objective 4	Must Have	Accepted	2023-10-23 - Initial Proposal. 2024-01-22 - Rephrased.	Accepted	Accepted	Accepted
GA.4.4	BusReq	RadioVal will provide a Human in the Loop mechanism for radiomics AI to enable the desired human-machine interaction and gathering of human input regarding the radiomics models.	Fourth measure of success of Objective 4. SC: The Human-In-The-Loop module is a different activity than the Radiomics AI Passport.	GA Objective 4	Must Have	Accepted	2023-10-23 - Initial Proposal. 2024-01-22 - Rephrased.	Accepted	Accepted	Accepted
GA.4.5	BusReq	RadioVal's Radiomics AI Traceability Tool shall be based on the open Prometheus platform.	Fifth measure of success of Objective 4.	GA Objective 4	Won't Have	Accepted	2023-10-23 - Initial Proposal.	Accepted	Accepted	Accepted
GA.4.6	BusReq	RadioVal's Radiomics AI Traceability tool will provide a user interface that will allow monitoring of AI radiomics models over time.	Fifth measure of success of Objective 4.	GA Objective 4	Must Have	Accepted	2023-10-23 - Initial Proposal. 2024-01-22 - Rephrased.	Accepted	Accepted	Accepted
GA.4.7	BusReq	RadioVal's Radiomics AI Traceability Tool shall include an alert system to notify the clinicians (low confidence predictive models) and AI developers (model drifting).	Fifth measure of success of Objective 4. For the clinicians, in the CDSS (QP-Insights), there will be a explainability functionality that will give information about the confidence of the predictions. For cases were model predictions have high uncertainty (low confidence), the clinician could be informed by creating an informative message. On the other hand, the Radiomics AI Traceability tool is …	GA Objective 4	Could Have	Accepted	2023-10-23 - Initial Proposal.	Accepted	Accepted	Accepted
GA.4.8	BusReq	RadioVal's Radiomics AI Traceability Tool will enable to monitor periodicity of the evaluations and related datasets, results etc.	Sixth measure of success of Objective 4. With the AI Passport, MAG will collect metadata information for each evaluation performed, for each retraining of AI models with new datasets, the results of evaluation, etc. They will offer traceability through the site information. The user will be able to see all the model versions and the evaluations performed.	GA Objective 4	Must Have	Accepted	2023-10-23 - Initial Proposal. 2024-01-22 - Rephrased.	Accepted	Accepted	Accepted
GA.5	BusReq	RadioVal shall deliver an Impact Report that contains an evaluation of the impact of deploying radiomics AI in clinical environments.	Objective 5 without the specifics (cost-benefits, socio-ethical implications and regulatory aspects) which should be separate business requirements.	RadioVal Grant Agreement - Part B - Objective 5	Must Have	Accepted	2023-08-30 - Initial Proposal.	Accepted	Accepted	Accepted
GA.5.1	BusReq	The RadioVal Impact Report shall be based on data from multiple countries, with different economies and healthcare systems.	First measure of success of Objective 5.	GA Objective 5	Must Have	Accepted	2023-10-23 - Initial Proposal.	Accepted	Accepted	Accepted
GA.5.2	BusReq	Based on the RadioVal Impact Report a White Paper shall be published focused on how RadioVal impacts may inform new clinical guidelines.	Second measure of success of Objective 5. Or: will "the report" be the "white paper"?	GA Objective 5	Must Have	Accepted	2023-10-23 - Initial Proposal.	Accepted	Accepted	Accepted
GA.5.3	BusReq	The RadioVal Impact Report shall include pathways to establish standard operating procedures for the implementation of radiomics AI in breast cancer care, focusing on three key aspects: technical and clinical interoperability, integration across heterogeneous clinical workflows and electronic healthcare systems, and technical maintenance in the clinic.	Third measure of success of Objective 5.	GA Objective 5	Must Have	Accepted	2023-10-23 - Initial Proposal.	Accepted	Accepted	Accepted
GA.5.4	BusReq	The RadioVal Impact Report will include the results of semi-structured interviews with study participants to examine the ethical concerns from the real-world encountering with radiomics AI.	Fourth measure of success of Objective 5.	GA Objective 5	Must Have	Accepted	2023-10-23 - Initial Proposal.	Accepted	Accepted	Accepted
GA.5.5	BusReq	The RadioVal Impact Report will include a regulatory analysis of radiomics models based on three regulations: (i) EU Medical Device Regulation, (ii) EC proposal for AI regulation, and (iii) FDA’s Artificial Intelligence and Machine Learning (AI/ML) Software as a Medical Device Action Plan.	Fifth measure of success of Objective 5.	GA Objective 5	Must Have	Accepted	2023-10-23 - Initial Proposal.	Accepted	Accepted	Accepted
GA.5.6	BusReq	The RadioVal Impact Report will include a regulatory plan, including Clinical Development Plan (CDP) and Clinical Evaluation Plan (CEP), for radiomics certification in breast Neoadjuvant chemotherapy.	Sixth measure of success of Objective 5.	GA Objective 5	Must Have	Accepted	2023-10-23 - Initial Proposal.	Accepted	Accepted	Accepted
GA.5.7	BusReq	The RadioVal Impact Report will include an exploitation and sustainability beyond the life of the project plan.	Seventh measure of success of Objective 5.	GA Objective 5	Must Have	Accepted	2023-10-23 - Initial Proposal.	Accepted	Accepted	Accepted
GA.5.8	BusReq	RadioVal will organize at least one joint event with legal experts, healthcare agencies and advocacy groups (e.g. EUnetHTA).	Eighth measure of success of Objective 5.	GA Objective 5	Must Have	Accepted	2023-10-23 - Initial Proposal.	Accepted	Accepted	Accepted
SI.1	StakeReq	The result of the prediction of neoadjuvant chemotherapy outcomes shall be independent from the vendor and type of the device that produces the input images.	One Healthcare Professional stated that "One of the challenges being faced now is the lack of reproducibility. For example, while one vendor might lead to good results, applying the same algorithm to another vendor leads to poor results. The healthcare professionals need a tool that works with different brands of machines and types of images." A questionable part of this requirement is that Radio…	SI-Round-1-Session-1	Must Have	Accepted	2023-08-30 - Initial Proposal.	Accepted	Accepted	Accepted
SI.2	StakeReq	A patient wants to understand, at all times, which treatment options are available to them.	An AI Developer who was also considered "Experience Expert" mentioned "It is important that patients understand which treatment options are available at each time."	SI-Round-1-Session-1	Should Have	Accepted	2023-08-30 - Initial Proposal.	Accepted	Accepted	Accepted
SI.3	StakeReq	As a patient, when receiving communication related to cancer treatment, technical jargon and terminology should not be used.	The AI Developer/Experience Expert said "In this way, the terminology is very important; technical language should be avoided."	SI-Round-1-Session-1	Should Have	Accepted	2023-08-30 - Initial Proposal.	Accepted	Accepted	Accepted
SI.4	StakeReq	As a patient, whenever receiving communication related to cancer treatment, the information provided should be as complete as possible.	The AI Developer/Experience Expert said "Patients should be given as much information as possible in a clear and simple way." Whereas "clear and simple" are too ambiguous, and should be covered by a general desire to be user friendly, "as complete as possible" is still vague but can be informative.	SI-Round-1-Session-1	Should Have	Accepted	2023-08-30 - Initial Proposal.	Accepted	Accepted	Accepted
SI.5	StakeReq	The developers of the prediction tool want any shortcomings of this tool, and in particular bias, to be clearly communicated to the users of the tool.	Based on an "AI Developer" who states: "We should acknowledge that we are using data from specific populations who have access to healthcare. This bias [...]"	SI-Round-1-Session-1	Should Have	Accepted	2023-09-08 - Initial Proposal.	Accepted	Accepted	Accepted
SI.6	StakeReq	The prediction tool should have "very high" sensitivity and specificity.	Although this is a very ambiguous requirement, we leave it here for now in order to refine later. Derived from a statement of a Healthcare Professional stating "[...] from the clinical point of view, we want to have very high sensitivity and specificity.".	SI-Round-1-Session-1	Should Have	Accepted	2023-09-08 - Initial Proposal.	Accepted	Accepted	Accepted
SI.7	StakeReq	The overall performance of the prediction tool should favour specificity over sensitivity.	Based on a Healthcare Professional stating "that they would choose specificity over sensitivity".	SI-Round-1-Session-1	Should Have	Accepted	2023-09-08 - Initial Proposal.	Accepted	Accepted	Accepted
SI.8	StakeReq	The prediction tool should explain its own performance expectation in terms of specificity and sensitivity to its Healthcare Professional users.	Based on an AI Developer that states "to answer the question of favouring specificity or sensitivity, we need to know the human skills to interpret sensitivity and specificity".	SI-Round-1-Session-1	Should Have	Accepted	2023-09-08 - Initial Proposal.	Accepted	Accepted	Accepted
SI.9	StakeReq	Healthcare Professionals want the use of RadioVal to be integrated into existing workflows, while preserving the patients' privacy.	A Healthcare Professional states "How do we integrate RadioVal with the workflow systems of the different hospitals accounting for privacy?"	SI-Round-1-Session-1	Should Have	Accepted	2023-09-08 - Initial Proposal. 2024-01-08 - Rephrased. 2024-01-18 Proposed	Accepted	Accepted	Accepted
SI.10	StakeReq	Healthcare Professionals want to safeguard the privacy of patients in respect to feeding the algorithms with clinical data.	A Healthcare Professional states "How would privacy be ensured when the algorithm needs access to extensive clinical data?"	SI-Round-1-Session-1	Must Have	Accepted	2023-09-08 - Initial Proposal. 2024-01-08 - Rephrased. 2024-01-18 Proposed	Accepted	Accepted	Accepted
SI.11	StakeReq	The Healthcare Professional wants to have a small button on their screen saying "Apply RadioVal" (at this point it is unclear what should happen when you press the button, and why it should be there in the first place).	A Healthcare Professional states “I would love to have a small button on my screen saying ‘Apply RadioVal’” (it is unfortunate that there has not been a follow-up discussion to figure out which problem such a button would address).	SI-Round-1-Session-1	Won't Have	Rejected	2023-09-08 - Initial Proposal. 2024-01-08 - Propose to reject. 2024-01-18 Rejected	Rejected	Rejected	Rejected
SI.12	StakeReq	The RadioVal system must comply with all MDR regulations.	An AI Developer states that "indeed, RadioVal will fall into the Software-as-Medical-Device regulation".	SI-Round-1-Session-1	Won't Have	Rejected	2023-09-08 - Initial Proposal. 2024-01-08 - Propose to reject. 2024-01-18 Rejected	Rejected	Rejected	Rejected
SI.13	StakeReq	Integration of RadioVal with EHRs, or other tools in current use, is considered important (although it is unclear at this point which problem it solves, and what this integration entails).	(SI-Round-1-Session-1) Based on a final note in the minutes stating "Carina asked each participant to select the most pressing challenge for RadioVal by placing a circle on it. ETHICS received 3 votes, integration with EHR received 2 votes" (SI-Round-1-Session-2) "It was explained by a different participant that the doctors don’t want to use different systems. They prefer one system with differen…	SI-Round-1-Session-1, SI-Round-1-Session-2, SI-Round-1-Session-5	Should Have	Accepted	2023-09-08 - Initial Proposal.	Accepted	Accepted	Accepted
SI.14	StakeReq	Healthcare Professionals need to have final decision-making power on the treatment advice to give to patients.	"The discussion began with one participant saying that the AI will give advice, but the decision of the following treatment is the doctor."	SI-Round-1-Session-2	Must Have	Accepted	2023-09-27 - Initial Proposal.	Accepted	Accepted	Accepted
SI.15	StakeReq	Healthcare Professionals need to be certain that the use of RadioVal complies with national, international and hospital guidelines before being able to use it.	"Finally, they mentioned that it was important to have decision support and personalized guidelines. National, international, hospital guidelines. In this type of cancer, do this."	SI-Round-1-Session-2	Must Have	Accepted	2023-09-27 - Initial Proposal.	Accepted	Accepted	Accepted
SI.16	StakeReq	Radiologists involved in the development of the RadioVal tool shall receive precise instructions on the annotation of medical images.	"Annotation system should be trusted by radiologists as a robust tool and easy to use. Every radiologist is going to annotate the same lesions the same way.	SI-Round-1-Session-2	Must Have	Accepted	2023-09-27 - Initial Proposal.	Accepted	Accepted	Accepted
SI.17	StakeReq	Healthcare professionals want to receive training (inc. material, time) on how to use RadioVal in their workflow.	"It was mentioned that, for sure, the doctors and team will need some time and work to implement the system in their workflow."	SI-Round-1-Session-2	Must Have	Accepted	2023-09-27 - Initial Proposal.	Accepted	Accepted	Accepted
SI.18	StakeReq	The use of the RadioVal tool should not come with increased cost for the patients.	"if the system represents an extra cost for the patient, this should be a cost for the hospital and not the patient."	SI-Round-1-Session-2	Should Have	Accepted	2023-09-27 - Initial Proposal.	Accepted	Accepted	Accepted
SI.19	StakeReq	Citizens desire to better understand AI.	In the brainstorming cards: 1. Challenges, mentioned by Citizens Commission, "There is a lack of training, education and scientific culture on AI." Also mentioned in Cards 4. Real-World Implementation: "AI training, both for the non-specialized public and for the professionals involved in the project."	SI-Round-1-Session-3	Could Have	Accepted	2023-09-27 - Initial Proposal.	Accepted	Accepted	Accepted
SI.20	StakeReq	Citizens want to be sure that their clinical data is secure.	In the brainstorming cards: 1. Challenges, mentioned by Citizens Commission, "Ensure the security of the clinical data and..."	SI-Round-1-Session-3	Must Have	Accepted	2023-09-27 - Initial Proposal.	Accepted	Accepted	Accepted
SI.21	StakeReq	Patient Associations want an improvement in the treatment of patients through RadioVal.	In the brainstorming cards: 1. Challenges, mentioned by Patient's Associations "Obtain an improvement in the treatment of patients with the results obtained in the project"	SI-Round-1-Session-3	Should Have	Accepted	2023-09-27 - Initial Proposal.	Accepted	Accepted	Accepted
SI.22	StakeReq	Patient Associations want to reduce the toxicity of the treatments through RadioVal.	In the brainstorming cards: 1. Challenges, mentioned by Patient's Associations "Minimize the toxicity of the treatments with the results obtained in the project."	SI-Round-1-Session-3	Should Have	Accepted	2023-09-27 - Initial Proposal.	Accepted	Accepted	Accepted
SI.23	StakeReq	Patients need to be able to understand information provided to them (including "terms").	In the brainstorming cards: 2. Needs, mentioned by "Patients & Healthcare", "Colloquial use of the terms used in the project to inform the patient".	SI-Round-1-Session-3	Should Have	Accepted	2023-09-27 - Initial Proposal.	Accepted	Accepted	Accepted
SI.24	StakeReq	Patient Associations want to enhance lesion identification and diagnosis for more precise surgery, preventing the discovery of tumor remnants, traces or vestiges during follow-ups, which might otherwise necessitate a second intervention for their removal, as they weren't initially identified.	In the brainstorming cards: 2. Needs, mentioned by "Patients Associations", "Improve surgical techniques to avoid a second intervention".	SI-Round-1-Session-3	Won't Have	Accepted	2023-09-27 - Initial Proposal. 2024-01-10 -Updated Requirement based on HULAFE explanation. 2024-01-18 MB: Reviewed. Proposed. Based on the Req description it is outside the scope of the project and the tool - Won't have/	Accepted	Accepted	Accepted
SI.25	StakeReq	Patient Associations want that the implementation of RadioVal improves patients Quality of Life.	In brainstorming cards 4. Real-World Implementation, mentioned by Patient Associations: "The implementation of the tools proposed in the project would help patients to have a better quality of life."	SI-Round-1-Session-3	Should Have	Accepted	2023-09-27 - Initial Proposal.	Accepted	Accepted	Accepted
SI.26	StakeReq	Patient Associations want that the use of RadioVal will lead to a reduction in secondary effects and comorbidities in patients.	In brainstorming cards 4. Real-World Implementation, mentioned by Patient Associations: "The development of the tool [...] avoiding the secondary effects and comorbidities that derive from them."	SI-Round-1-Session-3	Should Have	Accepted	2023-09-27 - Initial Proposal.	Accepted	Accepted	Accepted
SI.27	StakeReq	Patients want that the RadioVal study be approved by an ethical and legal committee before commencing, ensuring safety, privacy and confidence of patients.	Brainstorming cards 5. Ideas for Improvement Confidence for AI", mentioned by Patients: "Know that everything is approved by an ethical and legal committee before starting the project, to ensure the safety, privacy and confidence of patients.	SI-Round-1-Session-3	Must Have	Accepted	2023-09-27 - Initial Proposal.	Accepted	Accepted	Accepted
SI.28	StakeReq	Healthcare professionals want that the release of new digital tools for prediction of treatment response shall be widely spread around healthcare professionals and patients.	"Take-home message #2: It is important to make more information available to colleagues and patients about new technologies in the field of treatment and diagnosis."	SI-Round-1-Session-4	Should Have	Accepted	2023-09-27 - Initial Proposal.	Accepted	Accepted	Accepted
SI.29	StakeReq	Healthcare professionals and patients need to understand the legal aspects of using RadioVal, and AI tools in general, before they are being applied.	"Take-home message #3: Full information, as well as the legal aspects of the introduction and use of developing AI technologies, should be understandable and clearly explained to patients and the medical community prior to their application."	SI-Round-1-Session-4	Must Have	Accepted	2023-09-27 - Initial Proposal.	Accepted	Accepted	Accepted
SI.30	StakeReq	During the validation phase, AI developers want to receive information on how the outcome of the RadioVal's prediction tool compares to the standard of care and/or the clinician's opinion.	"Take-home messages: We need to make sure to compare the outcome of the tool with the initial decision of the clinician."	SI-Round-1-Session-5	Must Have	Accepted	2023-09-27 - Initial Proposal.	Accepted	Accepted	Accepted
SI.31	StakeReq	Healthcare professionals want to test the AI models with their own data, prior to integration in clinical practice.	"Hospitals want to test the tool with their own data."	SI-Round-1-Session-5	Must Have	Accepted	2023-09-27 - Initial Proposal.	Accepted	Accepted	Accepted
SI.32	StakeReq	Healthcare professionals want to see the explanation of the RadioVal predictions only when asked, instead of shown by default. If the healthcare professional wants to see it, must know where to find it, but it doesn't need to be always visible.	"Explainability visuals don’t seem useful to them. They should be able to be accessed but should not be automatically presented with the result of the prediction."	SI-Round-1-Session-5	Should Have	Accepted	2023-09-27 - Initial Proposal.	Accepted	Accepted	Accepted
SI.33	StakeReq	Prediction bias of the RadioVal algorithm should be prevented between individual patients of different Race.	Based on the breakout room 1 discussions and outcomes, identifying potential sources of bias of the prediction algorithms.	SI-Round-2-Session-1	Could Have	Accepted	2023-09-27 - Initial Proposal.	Accepted	Accepted	Accepted
SI.34	StakeReq	Prediction bias of the RadioVal algorithm should be prevented between individual patients of different Age.	Based on the breakout room 1 discussions and outcomes, identifying potential sources of bias of the prediction algorithms.	SI-Round-2-Session-1	Must Have	Accepted	2023-09-27 - Initial Proposal.	Accepted	Accepted	Accepted
SI.35	StakeReq	Prediction bias of the RadioVal algorithm should be prevented between individual patients in different Locations.	Based on the breakout room 1 discussions and outcomes, identifying potential sources of bias of the prediction algorithms.	SI-Round-2-Session-1	Must Have	Accepted	2023-09-27 - Initial Proposal.	Accepted	Accepted	Accepted
SI.36	StakeReq	Prediction bias of the RadioVal algorithm should be prevented between individual patients of different Socio-Economic Status.	Based on the breakout room 1 discussions and outcomes, identifying potential sources of bias of the prediction algorithms.	SI-Round-2-Session-1	Must Have	Accepted	2023-09-27 - Initial Proposal.	Accepted	Accepted	Accepted
SI.37	StakeReq	In certain cases, patient data may only "leave the hospital" after ethical approval has been obtained and the data has been anonymized.	Breakout room 1, discussion 2: "Nevertheless, researchers from Hospital La Fe shared their experience regarding sensitive patient data and the restrictions associated with its usage. They emphasized that patient data cannot leave the hospital due to privacy concerns. They need to obtain approval from the ethical committee to ensure proper anonymization of the data."	SI-Round-2-Session-1	Must Have	Accepted	2023-09-27 - Initial Proposal.	Accepted	Accepted	Accepted
SI.38	StakeReq	Payors need to know whether the RadioVal solution will be cost-effective.	Breakout Room 2, Slide 1 Outcomes for Payors "There is a lack of cost-effectiveness analysis and evidence-based research, making it difficult to estimate the added value of AI-driven tools for the prediction of treatment response." NOTE: There were not actual "Payors" present during this workshop, so this needs to be verified.	SI-Round-2-Session-1	Must Have	Accepted	2023-09-27 - Initial Proposal.	Accepted	Accepted	Accepted
SI.39	StakeReq	It should be transparent to patients how the tool will be utilized, the methodologies employed in the analyses, and how doctors incorporate the tool into their practices.	Breakout Room 2, Slide 1 Outcomes for Patients and carers: "One of the participants emphasized the importance of transparency regarding the tool and all its associated procedures. Patients need to understand how the tool will be utilized, the methodologies employed in the analyses, and how doctors incorporate the tool into their practices." NOTE: It seems that there is a lot of bias in this state…	SI-Round-2-Session-1	Should Have	Accepted	2023-09-27 - Initial Proposal.	Accepted	Accepted	Accepted
SI.40	StakeReq	Patients need information about RadioVal's performance, including its accuracy, positive rates and negative rates.	Breakout Room 2, Slide 1 Outcomes for Patients and carers: "...it is essential to provide patients with information about the tool's performance, including its accuracy, positive rates, and negative rates...". NOTE: Questionnable whether patients really need/understand this level of detail.	SI-Round-2-Session-1	Must Have	Accepted	2023-09-27 - Initial Proposal.	Accepted	Accepted	Accepted
SI.41	StakeReq	In order for Patients and Healthcare Professionals to trust the system, it should pass an external independent validation.	Breakout Room 2: "One of the participants raised concerns regarding the lack of independent external validation for algorithms. It was pointed out that without scientific evidence supporting the clinical results, it becomes challenging to establish trust."	SI-Round-2-Session-1	Should Have	Accepted	2023-09-27 - Initial Proposal.	Accepted	Accepted	Accepted
SI.42	StakeReq	Use of the RadioVal system must fit in existing workflows of Healthcare Professionals.	Breakout Room 2: "Another participant shared their experience with a tool developed by their university, expressing the difficulties encountered while using it as it didn’t fit their workflow. "	SI-Round-2-Session-1	Should Have	Accepted	2023-09-28 - Initial Proposal.	Accepted	Accepted	Accepted
SI.43	StakeReq	AI Developers want to make clear to Patients that their data is used in a privacy-preserving way.	Breakout Room 2: "The stakeholder mentioned that patients should have a clear understanding of how their data is being utilized within the AI system and that it should not be accessible to everyone."	SI-Round-2-Session-1	Should Have	Accepted	2023-09-28 - Initial Proposal.	Accepted	Accepted	Accepted
SI.44	StakeReq	Healthcare Professionals that will use RadioVal should receive specialized training about AI in general.	Breakout Room 2, Slide 2: "One of the participants emphasized the importance of providing healthcare professionals with a specialized AI course."	SI-Round-2-Session-1	Should Have	Accepted	2023-09-28 - Initial Proposal.	Accepted	Accepted	Accepted
SI.45	StakeReq	The RadioVal solution should be accompanied with a document that provides information about the tool's working and performance.	Breakout Room 2, Slide 2: "...another participant highlighted the necessity of having a comprehensive document that elucidates the tool's quality and performance. They proposed including details such as certification information, the standards it has achieved, the tool's performance metrics, and any limitations that should be taken into consideration."	SI-Round-2-Session-1	Must Have	Accepted	2023-09-28 - Initial Proposal.	Accepted	Accepted	Accepted
SI.46	StakeReq	When providing information about the RadioVal procedures to Patients, care should be taken that the individual patient is not overwhelmed (which may differ from case to case).	Breakout Room 2, Slide 2: Discussion from the perspective of "Patients and Carers".	SI-Round-2-Session-1	Should Have	Accepted	2023-09-28 - Initial Proposal.	Accepted	Accepted	Accepted
SI.47	StakeReq	When providing information about the RadioVal procedures, patients should have the ability to have face-to-face consultations.	Breakout Room 2, Slide 2: Discussion from the perspective of "Patients and Carers".	SI-Round-2-Session-1	Must Have	Accepted	2023-09-28 - Initial Proposal	Accepted	Accepted	Accepted
INT.1	StakeReq	The cost of using RadioVal compared to standard-of-care should be as low as possible.	From the summary of semi-structured interviews: "hospitals have autonomy to decide the tools they implement and therefore factors such as available budget, [...] may cause that the quality and innovation of treatments available is not homogeneous within countries and even regions.".	Semi-structured interviews	Should Have	Accepted	2023-10-24 - Initial Proposal.	Accepted	Accepted	Accepted
INT.2	StakeReq	RadioVal should be interoperable with other hospital IT systems.	From the summary of semi-structured interviews: "This [inequality] may be worsened by interoperability issues if the patient changes hospital or coordinates treatment between different services."	Semi-structured interviews	Should Have	Accepted	2023-10-24 - Initial Proposal.	Accepted	Accepted	Accepted
INT.3	StakeReq	The RadioVal tool, or its supporting documentation should clearly state the benefits and limitations of the algorithms, warning to take any recommendation with caution - a facilitator, not a replacement of a clinical decision.	From the summary of semi-structured interviews, section on "Overreliance of experienced doctors".	Semi-structured interviews	Must Have	Accepted	2023-10-24 - Initial Proposal.	Accepted	Accepted	Accepted
LIT.1	StakeReq	RadioVal should support innovative imaging techniques, such as 3D mammography or digital breast tomosynthesis.	Future studies should include more innovative imaging techniques, such as 3D mammography (or digital breast tomosynthesis) as this is progressively becoming the breast screening modality of choice (Houssami et al., 2019).	T1.4 Literature Review	Could Have	Accepted	2023-11-09 - Initial Proposal	Accepted	Accepted	Accepted
LIT.2	StakeReq	The RadioVal study should estimate the incremental improvement in accuracy when AI-based tools are used by radiologists and other professionals.	Future studies should focus not only on comparative data on AI versus human detection and interpretation (there is still limited available data) but also on the estimation of incremental improvement in accuracy when AI-based tools are used by radiologists and other professionals, although some studies suggest that AI-based detection algorithms show similar results to the ones obtained by radiolog…	T1.4 Literature Review	Should Have	Accepted	2023-11-09 - Initial Proposal	Accepted	Accepted	Accepted
LIT.3	StakeReq	The context in which the RadioVal prediction tool should be used must be made clear to its primary users, in order to avoid classification errors caused by insufficient available data representative of a current case.	"Underserviced populations and less prevalent clinical conditions have less clinical and imaging data available, potentially leading to biased conclusions."	T1.4 Literature Review	Must Have	Accepted	2023-11-09 - Initial Proposal	Accepted	Accepted	Accepted
OMEA.1	StakeReq	Patients want the AI to support, not replace, the doctors’ decision-making process.		Patient_Association_1_focus group	Could Have	Accepted	2023-10-11 - Outcome of WS. 2023-12-12 - Rephrased by HA. 2023-01-07 Proposed	Accepted	Accepted	Accepted
OMEA.2	StakeReq	Patients want the developed system to be 100% certain of its predictions.		Patient_Association_1_focus group	Won't Have	Accepted	2023-10-11 - Outcome of WS. 2023-12-12 - Rephrased by HA. 2023-01-07 Proposed	Accepted	Accepted	Accepted
OMEA.3	StakeReq	Patients want there to be suggestions on additional tests, procedures, or scans that are required to increase the predictions’ certainty.		Patient_Association_1_focus group	Could Have	Accepted	2023-10-11 - Outcome of WS. 2023-12-12 - Rephrased by HA. 2023-01-07 Proposed	Accepted	Accepted	Accepted
OMEA.4	StakeReq	Patients would like RadioVal to provide information on the expected outcomes of the proposed therapy (the whole multidimensional treatment).		Patient_Association_1_focus group	Won't Have	Accepted	2023-10-11 - Outcome of WS. 2023-12-12 - Rephrased by HA. 2023-01-07 Proposed	Accepted	Accepted	Accepted
OMEA.5	StakeReq	Patients would like RadioVal to show or provide different therapy scenarios depending on the treatment response predictions to all available treatment options.		Patient_Association_1_focus group	Could Have	Accepted	2023-10-11 - Outcome of WS. 2023-12-12 - Rephrased by HA. 2023-01-07 Proposed	Accepted	Accepted	Accepted
OMEA.6	StakeReq	Patients would like RadioVal to provide information on therapy-related risks.		Patient_Association_1_focus group	Could Have	Accepted	2023-10-11 - Outcome of WS. 2023-12-12 - Rephrased by HA. 2023-01-07 Proposed	Accepted	Accepted	Accepted
OMEA.7	StakeReq	Patients would like RadioVal to provide information on the time benefit when the AI tool is used in comparison to the traditional pathway.		Patient_Association_1_focus group	Won't Have	Accepted	2023-10-11 - Outcome of WS. 2023-12-12 - Rephrased by HA. 2023-01-07 Proposed	Accepted	Accepted	Accepted
OMEA.8	StakeReq	Patients would like RadioVal to provide information on the baseline treatment outcomes in different clinical centres (statistical information about the centre’s performance).		Patient_Association_1_focus group	Won't Have	Accepted	2023-10-11 - Outcome of WS. 2023-12-12 - Rephrased by HA. 2023-01-07 Proposed	Accepted	Accepted	Accepted
OMEA.9	StakeReq	Patients would like the results of RadioVal to be publicly and/or openly available and free for use everywhere.		Patient_Association_1_focus group	Should Have	Accepted	2023-10-11 - Outcome of WS. 2023-12-12 - Rephrased by HA. 2024-02-15 - Rephrased by HA: focus on results.	Accepted	Accepted	Accepted
OMEA.10	StakeReq	In order to foster innovation in healthcare, if the RadioVal solution is proven to be better than a doctor’s prediction, patients want the AI system of RadioVal to be used as the standard medical practice.		Patient_Association_1_focus group	Should Have	Accepted	2023-10-11 - Outcome of WS. 2023-12-12 - Rephrased and split into 10 and 10b.	Accepted	Accepted	Accepted
OMEA.10b	StakeReq	If RadioVal is being used, patients want to know about this.		Patient_Association_1_focus group	Should Have	Accepted	2023-12-12 - Split off from previous OMEA.10	Accepted	Accepted	Accepted
OMEA.11	StakeReq	Patients want to be able to discuss information provided by the AI with a doctor.		Patient_Association_1_focus group	Should Have	Accepted	2023-10-11 - Outcome of WS. 2023-12-12 - Rephrased by HA.	Accepted	Accepted	Accepted
OMEA.12	StakeReq	Patients emphasize that doctors should be critical towards the AI system and its predictions.	HA: I would outright reject this requirement as we cannot control how critical doctors will be.	Patient_Association_1_focus group	Undefined	Rejected	2023-10-11 - Outcome of WS. 2023-12-12 - Proposed rejection by HA.	Rejected	Rejected	Rejected
OMEA.13	StakeReq	The system should be complex and allow multiple actions.	MB: Patients asked for a system with multiple tasks, one of them being the prediction of response to NAC. In RadioVal's case, the planned system has already defined tasks, and they are limited (predefined)	Patient_Association_1_focus group	Won't Have	Accepted	2023-10-11 - Outcome of WS.	Accepted	Accepted	Accepted
OMEA.14	StakeReq	There should be an option to add external patients and their data (e.g. patients’ MRI study on a DVD or external drive) and make predictions for these patients.	MB: patients asked if the RadioNAC could be used also for patients who were diagnosed in another center that has no access to this tool. They would like to have an option to add "external data" from another hospital and use the RadioNAC as a consultation tool. Then they might get a "secon opinion" regarding their treatment. It might bring a lot of legal issues such as misconduct etc.	Patient_Association_1_focus group	Undefined	Rejected	2023-10-11 - Outcome of WS.	Rejected	Rejected	Rejected
OMEA.15	StakeReq	Patients want RadioVal to provide information on what basis it made predictions with specific certainty (e.g. 60%).		Patient_Association_1_focus group	Should Have	Accepted	2023-10-11 - Outcome of WS. 2023-12-12 - Rephrased by HA.	Accepted	Accepted	Accepted
OMEA.16	StakeReq	Patients want their data be anonymised if and when the imaging studies and patient-related clinical data go into the external/out-of-hospital database.		Patient_Association_1_focus group	Must Have	Accepted	2023-10-11 - Outcome of WS. 2023-12-12 - Rephrased by HA.	Accepted	Accepted	Accepted
OMEA.17	StakeReq	Patients want there to be a high level of cybersecurity for patient’s personal and health-related information.		Patient_Association_1_focus group	Must Have	Accepted	2023-10-11 - Outcome of WS. 2023-12-12 - Rephrased by HA.	Accepted	Accepted	Accepted
OMEA.18	StakeReq	Patients want the RadioVal system to be robust towards cybersecurity attacks that would feed the algorithm with false data that might negatively impact the predictive value of the tool. What would be the preventive measures, how would you identify such an attack, and what would be the SOP in such a situation?		Patient_Association_1_focus group	Must Have	Accepted	2023-10-11 - Outcome of WS. 2023-12-12 - Rephrased by HA.	Accepted	Accepted	Accepted
OMEA.19	StakeReq	Patients want to know if the predicted outcome is the best or the best possible in that country (but better treatment might be available elsewhere).		Patient_Association_1_focus group	Should Have	Accepted	2023-10-11 - Outcome of WS. 2023-12-12 - Rephrased by HA.	Accepted	Accepted	Accepted
OMEA.20	StakeReq	Patients would like accompanying information if better treatment is available in other EU countries with rules for access.		Patient_Association_1_focus group	Should Have	Accepted	2023-10-11 - Outcome of WS. 2023-12-12 - Rephrased by HA.	Accepted	Accepted	Accepted
OMEA.21	StakeReq	Patients want the RadioVal system to incorporate all treatment options approved worldwide and not only locally available.		Patient_Association_1_focus group	Should Have	Accepted	2023-10-11 - Outcome of WS. 2023-12-12 - Rephrased by HA.	Accepted	Accepted	Accepted
OMEA.22	StakeReq	Patients would like to see suggestions from the AI if there is any experimental (RCT) / new treatment program available. It could be connected with some active database of clinical trials to allow experimental treatment suggestion.		Patient_Association_1_focus group	Won't Have	Accepted	2023-10-11 - Outcome of WS. 2023-12-12 - Rephrased by HA.	Accepted	Accepted	Accepted
OMEA.23	StakeReq	It could be connected with some active database of clinical trials to allow experimental treatment suggestion.	HA: Rejected, merged with OMEA.22.	Patient_Association_1_focus group	Undefined	Rejected	2023-10-11 - Outcome of WS. 2023-12-12 - Rejected, merged with OMEA.22.	Rejected	Rejected	Rejected
OMEA.24	StakeReq	Patients want the RadioVal system to be used in other lines of breast cancer treatment.		Patient_Association_1_focus group	Won't Have	Accepted	2023-10-11 - Outcome of WS. 2023-12-12 - Rephrased by HA.	Accepted	Accepted	Accepted
OMEA.25	StakeReq	Patients would like to have the possibility of second opinion consultation in centres with AI support.		Patient_Association_1_focus group	Won't Have	Accepted	2023-10-11 - Outcome of WS. 2023-12-12 - Rephrased by HA.	Accepted	Accepted	Accepted
OMEA.26	StakeReq	Patients would like to receive a second opinion on AI predictions in another centre (with or without AI).		Patient_Association_1_focus group	Won't Have	Accepted	2023-10-11 - Outcome of WS. 2023-12-12 - Rephrased by HA.	Accepted	Accepted	Accepted
OMEA.27	StakeReq	Patients would like the RadioVal system to measure the clinical effectiveness of the AI-supported health system (services/hospital/BCU).		Patient_Association_1_focus group	Should Have	Accepted	2023-10-11 - Outcome of WS. 2023-12-12 - Rephrased by HA.	Accepted	Accepted	Accepted
OMEA.28	StakeReq	Patients would like the RadioVal system to continuously measure clinical effectiveness and implement improvements based on this.		Patient_Association_1_focus group	Undefined	Rejected	2023-10-11 - Outcome of WS. 2023-12-12 - Rephrased by HA. 2024-01-18 Rejected	Rejected	Rejected	Rejected
OMEA.29	StakeReq	Patients want there to be some solution, or guideline on what to do if there is a big discrepancy between doctors and AI’s predictions.		Patient_Association_1_focus group	Must Have	Accepted	2023-10-11 - Outcome of WS. 2023-12-12 - Rephrased by HA.	Accepted	Accepted	Accepted
OMEA.30	StakeReq	Patients want the RadioVal system to measure and re-assess treatment outcomes at an early stage after treatment initiation.		Patient_Association_1_focus group	Undefined	Rejected	2023-10-11 - Outcome of WS. 2023-12-12 - Rephrased by HA. 2024-01-18 Proposed	Rejected	Rejected	Rejected
OMEA.31	StakeReq	Patients would like there to be verification of predictions with the use of a new MRI after a few NST courses.		Patient_Association_1_focus group	Undefined	Rejected	2023-10-11 - Outcome of WS. 2023-12-12 - Rephrased by HA.	Rejected	Rejected	Rejected
OMEA.32	StakeReq	There should be control points to verify the correctness of predictions.	HA: Proposed to reject as this describes an implementation detail. I understand patient's need to have correctness, but why should they care how correctness is achieved?	Patient_Association_1_focus group	Undefined	Rejected	2023-10-11 - Outcome of WS. 2023-12-12 - Proposed to reject.	Rejected	Rejected	Rejected
OMEA.33	StakeReq	It should use a control breast MRI to verify the prediction’s correctness and sufficiency.	HA: Proposed to reject as this describes an implementation detail. I understand patient's need to have correctness, but why should they care how correctness is achieved?	Patient_Association_1_focus group	Won't Have	Accepted	2023-10-11 - Outcome of WS. 2023-12-12 - Proposed to reject. 2024-01-18 Proposed with low priority	Accepted	Accepted	Accepted
OMEA.34	StakeReq	A red flag system should inform doctors that the treatment choice was not optimal based on a new MR study after a few NST courses. Then, there should be an option for a new analysis and/or consultation.		Patient_Association_1_focus group	Won't Have	Accepted	2023-10-11 - Outcome of WS. 2024-01-18 Proposed with low priority	Accepted	Accepted	Accepted
OMEA.35	StakeReq	Patients want the RadioVal system to never have a decisive power.		Patient_Association_1_focus group	Must Have	Accepted	2023-10-11 - Outcome of WS. 2023-12-12 - Rephrased by HA.	Accepted	Accepted	Accepted
OMEA.36	StakeReq	Patients want the RadioVal system to never make a final decision.		Patient_Association_1_focus group	Must Have	Accepted	2023-10-11 - Outcome of WS. 2023-12-12 - Rephrased by HA.	Accepted	Accepted	Accepted
OMEA.37	StakeReq	Patients want to make sure that the use of RadioVal never restricts treatment options and doctor’s choices.		Patient_Association_1_focus group	Must Have	Accepted	2023-10-11 - Outcome of WS. 2023-12-12 - Rephrased by HA.	Accepted	Accepted	Accepted
OMEA.38	StakeReq	There is a risk related to printed information from a predictive tool given to a patient. It is mostly the case when the prediction is negative for all available treatments. A support system for such patients should be in place in a hospital using such a tool. Such a patient should not be left alone with such information.		Patient_Association_1_focus group	Should Have	Accepted	2023-10-11 - Outcome of WS.	Accepted	Accepted	Accepted
OMEA.39	StakeReq	There is a risk related to the second opinion system. Patients do not want that decisions of Multi-Disciplinary Breast Cancer Teams undergo verification by the team that has no access to such tool and/or does not know how the tool works.		Patient_Association_1_focus group	Won't Have	Accepted	2023-10-11 - Outcome of WS. 2023-12-12 - Rephrased by HA.	Accepted	Accepted	Accepted
OMEA.40	StakeReq	AI solutions might bring more standardisation to breast diagnostic procedures and allow their transfer to primary care.	HA: Proposed to reject, as this is a widely general statement, not su much a requirement.	Patient_Association_1_focus group	Undefined	Rejected	2023-10-11 - Outcome of WS. 2023-12-12 - Proposed to Reject.	Rejected	Rejected	Rejected
OMEA.41	StakeReq	Would the introduction of such an AI solution lead to the possibility that breast MRIs will be performed at primary healthcare facilities? Would it enable an analysis of MRI at the primary care facilities to ease the workload that impacts reference centres?	HA: Proposed to reject, as it is a question - not sure what the 'requirement' would be.	Patient_Association_1_focus group	Undefined	Rejected	2023-10-11 - Outcome of WS. 2023-12-12 - Proposed to Reject.	Rejected	Rejected	Rejected
OMEA.42	StakeReq	It is of utmost importance to declare that this system is not intended for breast biopsy replacement. Some patients might consider the development of such a tool as a way to avoid biopsy to cover for the (unsupported) belief that the biopsy spreads or activates breast cancer). The fact of introduction of such an AI solution might be used by some patients/people to stigmatise centres that still pe…		Patient_Association_1_focus group	Won't Have	Accepted	2023-10-11 - Outcome of WS.	Accepted	Accepted	Accepted
OMEA.43	StakeReq	Patients want to have an information package.		Patient_Association_1_focus group	Should Have	Accepted	2023-10-11 - Outcome of WS. 2023-12-12 - Rephrased by HA.	Accepted	Accepted	Accepted
OMEA.44	StakeReq	Patients want communication in the information package to patients to be clear and understandable.		Patient_Association_1_focus group	Should Have	Accepted	2023-10-11 - Outcome of WS. 2023-12-12 - Rephrased by HA.	Accepted	Accepted	Accepted
OMEA.45	StakeReq	Patient want all information in the information package to be well organised and provided in a simple way.		Patient_Association_1_focus group	Should Have	Accepted	2023-10-11 - Outcome of WS. 2023-12-12 - Rephrased by HA.	Accepted	Accepted	Accepted
OMEA.46	StakeReq	One could use a website with smaller tiles - mainly videos and infographics.	HA: I propose to reject, as this is an implementation detail.	Patient_Association_1_focus group	Undefined	Rejected	2023-10-11 - Outcome of WS. 2023-12-12 - Proposed to Reject.	Rejected	Rejected	Rejected
OMEA.47	StakeReq	Patients prefer to listen to short videos with experts presenting information rather than read information (as part of the information package).		Patient_Association_1_focus group	Should Have	Accepted	2023-10-11 - Outcome of WS. 2023-12-12 - Rephrased by HA.	Accepted	Accepted	Accepted
OMEA.48	StakeReq	Provide 3-4 talks, each 2-3 minutes long.	HA: I propose to reject, as it is an implementation detail.	Patient_Association_1_focus group	Undefined	Rejected	2023-10-11 - Outcome of WS. 2023-12-12 - Proposed to Reject.	Rejected	Rejected	Rejected
OMEA.49	StakeReq	Patients would like to have Leaflets/handouts with additional information that would be available when the patient wants to learn more.		Patient_Association_1_focus group	Should Have	Accepted	2023-10-11 - Outcome of WS. 2023-12-12 - Rephrased by HA.	Accepted	Accepted	Accepted
OMEA.50	StakeReq	Patients prefer that the information package does not contain medical terms.		Patient_Association_1_focus group	Should Have	Accepted	2023-10-11 - Outcome of WS. 2023-12-12 - Rephrased by HA.	Accepted	Accepted	Accepted
OMEA.51	StakeReq	Patients prefer short description over full descriptions in the information package.		Patient_Association_1_focus group	Should Have	Accepted	2023-10-11 - Outcome of WS. 2023-12-12 - Rephrased by HA.	Accepted	Accepted	Accepted
OMEA.52	StakeReq	Patients prefer not to be flooded with information. Patients selectively choose what they want to see when there is excess information.		Patient_Association_1_focus group	Should Have	Accepted	2023-10-11 - Outcome of WS. 2023-12-12 - Rephrased by HA.	Accepted	Accepted	Accepted
OMEA.53	StakeReq	The excess information is worse than the lack of information.	HA: Proposed to reject, as it doesn't add much over OMEA.51.	Patient_Association_1_focus group	Undefined	Rejected	2023-10-11 - Outcome of WS.	Rejected	Rejected	Rejected
OMEA.54	StakeReq	Patients read expert’s emotions rather than read subtitles in videos.	HA: Proposed to reject - it suggests a detail of how to record videos, an absolute implementation detail.	Patient_Association_1_focus group	Undefined	Rejected	2023-10-11 - Outcome of WS.	Rejected	Rejected	Rejected
OMEA.55	StakeReq	Patients want the Information Package to include statistical information on treatment outcomes and their improvement with AI systems.		Patient_Association_1_focus group	Should Have	Accepted	2023-10-11 - Outcome of WS. 2023-12-12 - Rephrased by HA.	Accepted	Accepted	Accepted
OMEA.56	StakeReq	In the Information Package, Patients want to have the positive aspects underlined, such as the availability of multiple treatment options for patients.		Patient_Association_1_focus group	Should Have	Accepted	2023-10-11 - Outcome of WS. 2023-12-12 - Rephrased by HA.	Accepted	Accepted	Accepted
OMEA.57	StakeReq	Patients want the Information Package to contain information that the doctor makes the final decision, not the AI.		Patient_Association_1_focus group	Must Have	Accepted	2023-10-11 - Outcome of WS. 2023-12-12 - Rephrased by HA.	Accepted	Accepted	Accepted
OMEA.58	StakeReq	There should be various levels of information for different users. Patients’ advocacy would like to have a very broad level of information. They would like to know how such a system helps different medical specialisations.		Patient_Association_1_focus group	Should Have	Accepted	2023-10-11 - Outcome of WS. 2023-12-12 - Status: Proposed.	Accepted	Accepted	Accepted
OMEA.59	StakeReq	Patients want information about security measures to be provided within the information package.		Patient_Association_1_focus group	Must Have	Accepted	2023-10-11 - Outcome of WS. 2023-12-12 - Rephrased by HA.	Accepted	Accepted	Accepted
PINK.1	StakeReq	Patients would like the system to generate prompt suggestions on the Individual Patient Account (IPA)? The patient could use IPA to add results, tests, and conduct diagnostics.		Patient_Association_2_focus group	Won't Have	Accepted	2023-11-17 - Outcome of WS 2024-01-04 - Rephrased by HA.	Accepted	Accepted	Accepted
PINK.2	StakeReq	The role of a prospective cancer database.		Patient_Association_2_focus group	Undefined	Rejected	2023-11-17 - Outcome of WS 2024-01-04 - Propose to reject (HA).	Rejected	Rejected	Rejected
PINK.3	StakeReq	Patients want the RadioVal system to assess the risk of complications of a given treatment based on the patient's "parameters" and provide the time of possible occurrence of such complications.		Patient_Association_2_focus group	Could Have	Accepted	2023-11-17 - Outcome of WS 2024-01-04 - Rephrased by HA.	Accepted	Accepted	Accepted
PINK.4	StakeReq	Patients want the RadioVal system to provide suggestions on the side effects the patient should consider in the longer term regarding the risk of complications.		Patient_Association_2_focus group	Could Have	Accepted	2023-11-17 - Outcome of WS 2024-01-04 - Rephrased by HA.	Accepted	Accepted	Accepted
PINK.5	StakeReq	Patients want the RadioVal system to include a database of follow-up visits and what happened in the long term. This could be used to develop new therapeutic approaches.		Patient_Association_2_focus group	Won't Have	Accepted	2023-11-17 - Outcome of WS 2024-01-04 - Rephrased by HA.	Accepted	Accepted	Accepted
PINK.6	StakeReq	Patients want the system to be flexible in terms of assessed parameters. There should be the possibility of adapting the system to new scientific discoveries.		Patient_Association_2_focus group	Won't Have	Accepted	2023-11-17 - Outcome of WS 2024-01-04 - Rephrased by HA.	Accepted	Accepted	Accepted
PINK.7	StakeReq	Patients want the RadioVal system to adapt to new medical, diagnostic, and predictive discoveries.		Patient_Association_2_focus group	Won't Have	Accepted	2023-11-17 - Outcome of WS 2024-01-04 - Rephrased by HA.	Accepted	Accepted	Accepted
PINK.8	StakeReq	Will the system train itself based on data from new patients?		Patient_Association_2_focus group	Undefined	Rejected	2023-11-17 - Outcome of WS 2024-01-04 - Propose to reject (HA)	Rejected	Rejected	Rejected
PINK.9	StakeReq	Controlled access to the system should be implemented with limited number of hospital personnel having access to patients data.	MB: I have rephrased it to make it clear. Requirement Redundand - the same as PINK.27 - which is better phrased.	Patient_Association_2_focus group	Undefined	Rejected	2023-11-17 - Outcome of WS 2024-01-04 - Propose to reject (HA)	Rejected	Rejected	Rejected
PINK.10	StakeReq	Patients want the RadioVal system to measure the risks of developing other cancers - and look for dependencies in the patient's imaging and data.		Patient_Association_2_focus group	Won't Have	Accepted	2023-11-17 - Outcome of WS 2024-01-04 - Rephrased by HA.	Accepted	Accepted	Accepted
PINK.11	StakeReq	Patients want the RadioVal system to predict whether the patient will develop other neoplasms or possibly detect the presence of other genetic mutations predisposing to other cancers.		Patient_Association_2_focus group	Won't Have	Accepted	2023-11-17 - Outcome of WS 2024-01-04 - Rephrased by HA.	Accepted	Accepted	Accepted
PINK.12	StakeReq	Patients want the RadioVal system to provide preventive and diagnostic guidance for the period after intensive treatment during subsequent years.		Patient_Association_2_focus group	Won't Have	Accepted	2023-11-17 - Outcome of WS 2024-01-04 - Rephrased by HA.	Accepted	Accepted	Accepted
PINK.13	StakeReq	Patients want that, based on a control MRI, the RadioVal system could indicate which areas responded to neoadjuvant treatment and show the surgeon what to remove and to what extent. This could reduce the scope of necessary surgical intervention (conservative treatment).		Patient_Association_2_focus group	Won't Have	Accepted	2023-11-17 - Outcome of WS 2024-01-04 - Rephrased by HA.	Accepted	Accepted	Accepted
PINK.14	StakeReq	It should verify the response to neoadjuvant treatment based on a control MRI.		Patient_Association_2_focus group	Won't Have	Accepted	2023-11-17 - Outcome of WS	Accepted	Accepted	Accepted
PINK.15	StakeReq	Patients want to receive information about the potential use of AI algorithms in advance before the MDT consultation.		Patient_Association_2_focus group	Could Have	Accepted	2023-11-17 - Outcome of WS 2024-01-04 - Rephrased by HA.	Accepted	Accepted	Accepted
PINK.16	StakeReq	Patients want to be informed and required to give informed consent for using AI algorithms.		Patient_Association_2_focus group	Undefined	Accepted	2023-11-17 - Outcome of WS 2024-01-04 - Rephrased by HA.	Accepted	Accepted	Accepted
PINK.17	StakeReq	Patients want that every patient should undergo the same tests to ensure the repeatability of initial conditions for the artificial intelligence system.		Patient_Association_2_focus group	Should Have	Accepted	2023-11-17 - Outcome of WS 2024-01-04 - Rephrased by HA.	Accepted	Accepted	Accepted
PINK.18	StakeReq	The introduced medical documentation should be very accurate so that the system can use it.		Patient_Association_2_focus group	Won't Have	Accepted	2023-11-17 - Outcome of WS	Accepted	Accepted	Accepted
PINK.19	StakeReq	Increasing awareness among patients to provide comprehensive disease documentation so that predicting responses is as accurate as possible.		Patient_Association_2_focus group	Undefined	Rejected	2023-11-17 - Outcome of WS	Rejected	Rejected	Rejected
PINK.20	StakeReq	Algorithm developers should consider whether the system should learn from cases already treated according to the system's predictions. Including new patients treated according to previous predictions may lead to bias and reduce the effectiveness of predictions.		Patient_Association_2_focus group	Undefined	Rejected	2023-11-17 - Outcome of WS 2024-01-04 - Propose to reject (HA)	Rejected	Rejected	Rejected
PINK.21	StakeReq	Consideration should be given to several cohorts - for example, "new" patients, patients treated according to predictions, and all patients, to minimise the impact of treatment according to the system's predictions on its accuracy and effectiveness.		Patient_Association_2_focus group	Undefined	Rejected	2023-11-17 - Outcome of WS 2024-01-04 - Propose to reject (HA)	Rejected	Rejected	Rejected
PINK.22	StakeReq	Researchers should compare the treatment outcomes of patients treated according to the so-called gold standard and AI suggestions to eliminate errors.		Patient_Association_2_focus group	Undefined	Rejected	2023-11-17 - Outcome of WS 2024-01-04 - Propose to reject (HA)	Rejected	Rejected	Rejected
PINK.23	StakeReq	Patients want the hospital to provide consultation or discussion about the details of what and how the AI system does. An explanation of the predictive result must be provided.		Patient_Association_2_focus group	Should Have	Accepted	2023-11-17 - Outcome of WS 2024-01-04 - Rephrased by HA.	Accepted	Accepted	Accepted
PINK.24	StakeReq	The RadioVal project team should consider inclusion of genetic information because genetic mutations increase the risk. A risk hint system, recommended tests, appropriate treatment schemes, and post-treatment procedures should be introduced.	It depends on the amount of data we collect for this task - it requires discussion with technical teams.	Patient_Association_2_focus group	Could Have	Accepted	2023-11-17 - Outcome of WS 2024-01-04 - Propose to reject (HA) 2024-01-18 Requirement rephrased	Accepted	Accepted	Accepted
PINK.25	StakeReq	The system should consider BRCA1/2 genetic data and positive family history/familial burdens.	It depends on the amount of data we collect for this task - it requires discussion with technical teams.	Patient_Association_2_focus group	Could Have	Accepted	2023-11-17 - Outcome of WS 2024-01-04 - Propose to reject (HA)	Accepted	Accepted	Accepted
PINK.26	StakeReq	Patients want the RadioVal system to provide information on further management for patients who will not respond to neoadjuvant treatment. The system could provide suggestions regarding the availability of potential drug programs and scientific projects for which the patient qualifies.		Patient_Association_2_focus group	Won't Have	Accepted	2023-11-17 - Outcome of WS 2024-01-04 - Rephrased by HA.	Accepted	Accepted	Accepted
PINK.27	StakeReq	Patients want the RadioVal system to not be publicly accessible. Access should be controlled and limited to authorised individuals within a strictly defined group involved in the treatment of a specific individual.	MB: Redundand - the same as PINK.9	Patient_Association_2_focus group	Must Have	Accepted	2023-11-17 - Outcome of WS 2024-01-04 - Rephrased by HA.	Accepted	Accepted	Accepted
PINK.28	StakeReq	Patients do not want all hospital employees to be granted access to the system due to sensitive data. Access should be restricted; for example, only radiologists should have access.		Patient_Association_2_focus group	Should Have	Accepted	2023-11-17 - Outcome of WS 2024-01-04 - Rephrased by HA.	Accepted	Accepted	Accepted
PINK.29	StakeReq	The system should provide (online) access to the predictions results only for the authorised patient. There should be possibility to discuss results.		Patient_Association_2_focus group	Won't Have	Accepted	2023-11-17 - Outcome of WS	Accepted	Accepted	Accepted
PINK.30	StakeReq	New data should not disrupt the system's operation and its effectiveness in predicting treatment outcomes. It is necessary to check whether new data will have a negative impact on predictions. Predictions using the "old system" should be compared with the system learning in real-time.		Patient_Association_2_focus group	Undefined	Rejected	2023-11-17 - Outcome of WS 2024-01-04 - Propose to reject (HA)	Rejected	Rejected	Rejected
PINK.31	StakeReq	Do not take away hope!!!		Patient_Association_2_focus group	Undefined	Rejected	2023-11-17 - Outcome of WS 2024-01-04 - Propose to reject (HA)	Rejected	Rejected	Rejected
PINK.32	StakeReq	Patients do not want their data entered into the AI system to be used commercially.		Patient_Association_2_focus group	Must Have	Accepted	2023-11-17 - Outcome of WS 2024-01-04 - Rephrased by HA.	Accepted	Accepted	Accepted
PINK.33	StakeReq	Prohibit the sale of patient data.		Patient_Association_2_focus group	Undefined	Rejected	2023-11-17 - Outcome of WS 2024-01-04 - Propose to reject (HA)	Rejected	Rejected	Rejected
PINK.34	StakeReq	Patients do not want their data to be exchanged with other projects.		Patient_Association_2_focus group	Must Have	Accepted	2023-11-17 - Outcome of WS 2024-01-04 - Rephrased by HA.	Accepted	Accepted	Accepted
PINK.35	StakeReq	Patients do not want their data to migrate to other centres or countries.		Patient_Association_2_focus group	Must Have	Accepted	2023-11-17 - Outcome of WS 2024-01-04 - Rephrased by HA.	Accepted	Accepted	Accepted
PINK.36	StakeReq	Prohibit the multiple use of data from patients undergoing assessment by the AI system.	Very technical point for system development.	Patient_Association_2_focus group	Undefined	Rejected	2023-11-17 - Outcome of WS	Rejected	Rejected	Rejected
PINK.37	StakeReq	Prohibit broad access to the AI system by various healthcare workers. Limited access permissions must be ensured!		Patient_Association_2_focus group	Undefined	Rejected	2023-11-17 - Outcome of WS 2024-01-04 - Propose to reject (HA)	Rejected	Rejected	Rejected
PINK.38	StakeReq	Will patients have access to the system, and will they be able to view prediction results and recommended courses of action?		Patient_Association_2_focus group	Undefined	Rejected	2023-11-17 - Outcome of WS 2024-01-04 - Propose to reject (HA)	Rejected	Rejected	Rejected
PINK.39	StakeReq	Will the patient have access to the report from this system at the end of the treatment - or can she request access to this result?		Patient_Association_2_focus group	Undefined	Rejected	2023-11-17 - Outcome of WS 2024-01-04 - Propose to reject (HA)	Rejected	Rejected	Rejected
PINK.40	StakeReq	Can this report be an official document or evidence in medical malpractice proceedings?		Patient_Association_2_focus group	Undefined	Rejected	2023-11-17 - Outcome of WS 2024-01-04 - Propose to reject (HA)	Rejected	Rejected	Rejected
PINK.41	StakeReq	Patients may want to avoid receiving such comprehensive information, especially in the case of an anticipated lack of response.		Patient_Association_2_focus group	Undefined	Rejected	2023-11-17 - Outcome of WS 2024-01-04 - Propose to reject (HA)	Rejected	Rejected	Rejected
PINK.42	StakeReq	Not every patient wants to be informed.		Patient_Association_2_focus group	Undefined	Accepted	2023-11-17 - Outcome of WS	Accepted	Accepted	Accepted
PINK.43	StakeReq	In case of a negative prediction outcome, patients want to receive a complete set of information regarding possible next steps.		Patient_Association_2_focus group	Undefined	Accepted	2023-11-17 - Outcome of WS 2024-01-04 - Propose to reject (HA)	Accepted	Accepted	Accepted
PINK.44	StakeReq	Will the tool contribute to doctors abandoning treatment despite its potential effectiveness? This concerns exceptional cases where the system indicates a low chance of responding to treatment or erroneously suggests a lack of response.		Patient_Association_2_focus group	Undefined	Rejected	2023-11-17 - Outcome of WS 2024-01-04 - Propose to reject (HA)	Rejected	Rejected	Rejected
PINK.45	StakeReq	Can this system be used for visualising surgical options?		Patient_Association_2_focus group	Undefined	Rejected	2023-11-17 - Outcome of WS 2024-01-04 - Propose to reject (HA)	Rejected	Rejected	Rejected
MDR.1	RegReq	RadioVal will be classified as a Medical Device. The product has to meet MDR requirements.	MDR (745/2017) Article 2 (1)	Regulatory Requirement workshop	Undefined	Accepted	December 12, 2023 - Outcome of WS December 19, 2023 - Rephrased by HA. February 8, 2024 - Rephrased by MKS, MN.	Accepted	Accepted	Accepted
MDR.1.1	RegReq	In order to comply with MDR, a Quality Management System should be established according to ISO 13485 and IEC 62304.	MDR (745/2017) Article 8 (1) and Article 10 (9)	Regulatory Requirement workshop	Undefined	Accepted	December 12, 2023 - Outcome of WS December 19, 2023 - Rephrased by HA. February 8, 2024 - Rephrased by MKS, MN.	Accepted	Accepted	Accepted
MDR.1.2	RegReq	In order to comply with MDR, a Risk Management System should be established according to ISO 14971.	MDR (745/2017) Article 8 (1) and Article 10 (9e)	Regulatory Requirement workshop	Undefined	Accepted	December 12, 2023 - Outcome of WS December 19, 2023 - Rephrased by HA. February 8, 2024 - Rephrased by MKS, MN.	Accepted	Accepted	Accepted
MDR.1.3	RegReq	In order to comply with MDR, a repository for General Safety and Performance Requirements (GSPR) should be established according to MDR Annex I.	MDR describes GSPR reruirements in Annex I	Regulatory Requirement workshop	Undefined	Accepted	December 12, 2023 - Outcome of WS December 19, 2023 - Rephrased by HA.	Accepted	Accepted	Accepted
MDR.1.4	RegReq	In order to comply with MDR, a repository for Technical Documentation should be established according to MDR Annex II.	MDR describes reruirements for technical documentation in Annex II	Regulatory Requirement workshop	Undefined	Accepted	December 12, 2023 - Outcome of WS December 19, 2023 - Rephrased by HA.	Accepted	Accepted	Accepted
MDR.2	RegReq	In order to acquire CE certification, the Clinical Evaluations and Clinical Investigations should be performed according to MDR.	MDR (745/2017) Article 5 point 3	Regulatory Requirement workshop	Undefined	Accepted	December 12, 2023 - Outcome of WS February 8, 2024 - Rephrased by MKS, MN	Accepted	Accepted	Accepted
MDR.2.1	RegReq	Establish Clinical Evaluation plan according to MDR Article 61	MDR Article 61	Regulatory Requirement workshop	Undefined	Accepted	December 12, 2023 - Outcome of WS	Accepted	Accepted	Accepted
MDR.2.2	RegReq	Clinical Evaluation plan has to meet the necessary requirements described in MDR Annex XIV (referring to Annex I)	MDR Article 61 point 1	Regulatory Requirement workshop	Undefined	Accepted	December 12, 2023 - Outcome of WS	Accepted	Accepted	Accepted
MDR.2.3	RegReq	The results of the clinical evaluation and the clinical evidence (favourable and non-favourable data) on which it is based shall be documented in a clinical evaluation report. Document the results in Annex I Technical File	MDR Annex XIV	Regulatory Requirement workshop	Undefined	Accepted	December 12, 2023 - Outcome of WS	Accepted	Accepted	Accepted
MDR.2.4	RegReq	Plan the Clinical Investigations according to Clinical Evaluation plan.	MDR Annex XV	Regulatory Requirement workshop	Undefined	Accepted	December 12, 2023 - Outcome of WS	Accepted	Accepted	Accepted
MDR.2.5	RegReq	Submit the application for the Clinical Investigations to the national authorities according to MDR Annex XV and Article 70.	MDR Annex XV and Article 70	Regulatory Requirement workshop	Undefined	Accepted	December 12, 2023 - Outcome of WS February 8, 2024 - Rephrased by MKS, MN	Accepted	Accepted	Accepted
MDR.2.6	RegReq	MDR Article 62 point 4 requirements must be met when planning Clinical Investigations	MDR Article 62 point 4	Regulatory Requirement workshop	Undefined	Accepted	December 12, 2023 - Outcome of WS	Accepted	Accepted	Accepted
MDR.2.7	RegReq	A legal representative for the Clinical Investigations must be named prior to investigations.	MDR Article 62 point 2	Addition by Regulatory Expert	Undefined	Accepted	February 8, 2024 - Regulatory Expert	Accepted	Accepted	Accepted
GDPR.1	RegReq	The RadioVal product processes personal data and it must comply with the EU General Data Protection Regulation (GDPR).	GDPR protects privacy and personal data for all EU citizens and those staying the in the EU region, whereas non-EU countries may have their own corresponding legislation to protect privacy.	Addition by Regulatory Expert	Undefined	Accepted	February 8, 2024 - Regulatory Expert	Accepted	Accepted	Accepted
AI-Act.1	RegReq	The RadioVal project team should prepare for the AI Act and the related risk classification and its requirements for the RadioVal product.	As an AI system, the RadioVal product might belong to the "high-risk category", which sets tight requirements for the product, e.g. in terms of risk management, transparency, and control. The AI Act is expected to be published in spring 2024. Transition period timeslines will be tied to the risk classification. The AI Act will be globally the first law that regulates AI systems explicitly. The AI…	Addition by Regulatory Expert	Undefined	Accepted	February 8, 2024 - Regulatory Expert	Accepted	Accepted	Accepted
FDA.1	RegReq	The RadioVal tools should be developed keeping the US FDA regulation in mind: its requirements, premarket review pathways and requirements for adaptive algorithms.	Relevant FDA requirements must to be fulfilled in order to place the RadioVal tools on the US market in the future.	Addition by Regulatory Expert	Undefined	Proposed	2024-06-24
					Total Accepted:	184
					Total Rejected:	33
					Total Proposed:	0
					Total Clarify:	0
					Grand Total:	217

## Sheet: Prioritized
No.	ID	Type	Requirement	SCORE	AGREEMENT	Coordinator	GUMed	NHG	MUV	HULAFE
1	GA.1	BusReq	RadioVal shall validate the real-world applicability of predicting neoadjuvant chemotherapy outcomes in women with breast cancer using artificial intelligence approaches based on radiomics.	2	Yes	Must Have	Must Have	Must Have	Must Have	Must Have
2	GA.1.1	BusReq	The Radiomics-driven tool for Neoadjuvant chemotherapy response estimation shall be validated in 8 countries: 3 member states of the consortium and 5 external countries.	2	Yes	Must Have	Must Have	Must Have	Must Have	Must Have
3	GA.1.2	BusReq	The RadioVal tool's performance shall be calibrated with at least 4450 cases.	1.8		Must Have	Must Have	Must Have	Must Have	Should Have
4	GA.1.3	BusReq	The RadioVal tool shall be tested with at least 2700 cases with Neoadjuvant chemotherapy, MRI imaging and follow-up information.	1.8		Must Have	Must Have	Must Have	Must Have	Should Have
5	GA.1.4	BusReq	The use of the RadioVal tool shall be compared to standard-of-care and should show a reduction in under- and over-treatment of at least 15%.	1.6		Should Have	Must Have	Must Have	Must Have	Should Have
6	GA.1.5	BusReq	The RadioVal tool shall be tested on usability with at least 16 radiologists and 16 oncologists, including experienced and early-career clinicians across the consortium's clinical sites.	1.6		Should Have	Must Have	Must Have	Must Have	Should Have
7	GA.1.6	BusReq	A robustness evaluation shall be performed using data from at least 5 different MRI scanners from Siemens, Philips, General Electric, Toshiba and Canon.	2	Yes	Must Have	Must Have	Must Have	Must Have	Must Have
8	GA.1.7	BusReq	An evaluation shall be performed of the RadioVal tool to test its fairness with respect to participant's age.	2	Yes	Must Have	Must Have	Must Have	Must Have	Must Have
9	GA.1.8	BusReq	An evaluation shall be performed of the RadioVal tool to test its fairness with respect to pre- and post menopause female participants.	2	Yes	Must Have	Must Have	Must Have	Must Have	Must Have
10	GA.1.9	BusReq	An evaluation shall be performed of the RadioVal tool to test its fairness with respect to the country in which it is being applied (stratified according to GDP).	2	Yes	Must Have	Must Have	Must Have	Must Have	Must Have
11	GA.1.10	BusReq	An evaluation shall be performed of the RadioVal tool to test its fairness with respect to breast anatomy (low vs dense breast density).	2	Yes	Must Have	Must Have	Must Have	Must Have	Must Have
12	GA.1.11	BusReq	An evaluation shall be performed of the RadioVal tool to test its fairness with respect to clinical classification (Luminal A or B, HER2 positive or negative, Triple-negative).	2	Yes	Must Have	Must Have	Must Have	Must Have	Must Have
13	GA.1.12	BusReq	An evaluation shall be performed of the RadioVal tool to test its fairness with respect to some "under-represented group" (e.g. patients with a previous aesthetic breast surgery).	1.8		Must Have	Must Have	Must Have	Must Have	Should Have
14	GA.2	BusReq	RadioVal shall deliver a methodological framework to evaluate radiomics AI based on four stages: feasibility, capability, usability, and applicability.	2	Yes	Must Have	Must Have	Must Have	Must Have	Must Have
15	GA.2.1	BusReq	The methodological framework developed within RadioVal will be based on the FUTURE-AI Guidelines, to ensure Fairness, Universality, Traceability, Usability, Robustness and Explainability.	2	Yes	Must Have	Must Have	Must Have	Must Have	Must Have
16	GA.2.2	BusReq	The RadioVal Methodological Framework shall include a consensus list of 20-30 metrics for multi-faceted evaluation of radiomics.	2	Yes	Must Have	Must Have	Must Have	Must Have	Must Have
17	GA.2.3	BusReq	The RadioVal Methodological Framework shall include a "Radiomics Usability Scale" to evaluate usability through dedicated questionnaires.	2	Yes	Must Have	Must Have	Must Have	Must Have	Must Have
18	GA.2.4	BusReq	The RadioVal Methodological Framework shall include a "Radiomics Explainability Scale" to evaluate explainability.	2	Yes	Must Have	Must Have	Must Have	Must Have	Must Have
19	GA.2.5	BusReq	The RadioVal Methodological Framework shall include an in-silico validation framework for cost-effective and highly flexible radiomics evaluation.	2	Yes	Must Have	Must Have	Must Have	Must Have	Must Have
20	GA.2.6	BusReq	RadioVal shall deliver a findable, accessible, interoperable and reusable reference dataset for community benchmarking of radiomics tools for estimating Neoadjuvant chemotherapy response in breast cancer.	2	Yes	Must Have	Must Have	Must Have	Must Have	Must Have
21	GA.2.7	BusReq	RadioVal shall deliver a method for estimating cost-effectiveness in radiomics AI, taking into account the dynamic nature of AI, the costs of traceability as well as social costs and benefits.	2	Yes	Must Have	Must Have	Must Have	Must Have	Must Have
22	GA.2.8	BusReq	RadioVal shall extend the existing Radiomics Quality Score (RQS) for standardised reporting of multi-faceted evaluation studies in radiomics AI, by including information on radiomics fairness, usability, explainability, and cost-effectiveness.	2	Yes	Must Have	Must Have	Must Have	Must Have	Must Have
23	GA.3	BusReq	RadioVall shall implement an approach to improve awareness, acceptance and promotion of radiomics AI in future breast cancer care with the input of six types of stakeholders: AI developers, clinicians, data/IT manageres, patients, ethicists, and regulators.	1.8		Must Have	Must Have	Must Have	Must Have	Should Have
24	GA.3.1	BusReq	RadioVal shall deliver four sets of requirements from four different disciplines (clinical, ethical, regulatory, and technical).	2	Yes	Must Have	Must Have	Must Have	Must Have	Must Have
25	GA.3.2	BusReq	RadioVal shall deliver an information package on radiomics targeted at patients, clinicians, data/IT managers, healthcare managers, and socio-ethical/legal experts.	2	Yes	Must Have	Must Have	Must Have	Must Have	Must Have
26	GA.3.3	BusReq	RadioVal shall host three project workshops around M24, M36 and M48 of the project with "an inter-disciplinary, multi-stakeholder focus".	1.8		Must Have	Must Have	Must Have	Must Have	Should Have
27	GA.4	BusReq	RadioVal shall develop a traceability tool for radiomics AI which will enable transparent monitoring of radiomics tools during their lifetime.	2	Yes	Must Have	Must Have	Must Have	Must Have	Must Have
28	GA.4.1	BusReq	RadioVal shall deliver a "Radiomics AI Passport", a traceability tool for radiomics AI that will support transparent monitoring of radiomics tools during their lifetime with regard to 5 categories of data: model, datasets, evaluation, usage and maintenance.	2	Yes	Must Have	Must Have	Must Have	Must Have	Must Have
29	GA.4.2	BusReq	RadioVal shall provide an automated control module, both for images and segmentations.	2	Yes	Must Have	Must Have	Must Have	Must Have	Must Have
30	GA.4.3	BusReq	RadioVal shall provide a failure detection module with uncertainty estimation to identify occasional errors or out-of-distribution deviations in the radiomics predictions.	2	Yes	Must Have	Must Have	Must Have	Must Have	Must Have
31	GA.4.4	BusReq	RadioVal will provide a Human in the Loop mechanism for radiomics AI to enable the desired human-machine interaction and gathering of human input regarding the radiomics models.	2	Yes	Must Have	Must Have	Must Have	Must Have	Must Have
32	GA.4.5	BusReq	RadioVal's Radiomics AI Traceability Tool shall be based on the open Prometheus platform.	2	Yes	Won't Have	Won't Have	Won't Have	Won't Have	Won't Have	Priority later clarified by QUIBIM, who will use this platform.
33	GA.4.6	BusReq	RadioVal's Radiomics AI Traceability tool will provide a user interface that will allow monitoring of AI radiomics models over time.	1.6		Should Have	Must Have	Must Have	Must Have	Should Have
34	GA.4.7	BusReq	RadioVal's Radiomics AI Traceability Tool shall include an alert system to notify the clinicians (low confidence predictive models) and AI developers (model drifting).	0.6		Could Have	Could Have	Should Have	Must Have	Could Have
35	GA.4.8	BusReq	RadioVal's Radiomics AI Traceability Tool will enable to monitor periodicity of the evaluations and related datasets, results etc.	1.2		Should Have	Must Have	Should Have	Must Have	Could Have
36	GA.5	BusReq	RadioVal shall deliver an Impact Report that contains an evaluation of the impact of deploying radiomics AI in clinical environments.	1.8		Must Have	Must Have	Must Have	Should Have	Must Have
37	GA.5.1	BusReq	The RadioVal Impact Report shall be based on data from multiple countries, with different economies and healthcare systems.	2	Yes	Must Have	Must Have	Must Have	Must Have	Must Have
38	GA.5.2	BusReq	Based on the RadioVal Impact Report a White Paper shall be published focused on how RadioVal impacts may inform new clinical guidelines.	1.2		Should Have	Must Have	Should Have	Should Have	Should Have
39	GA.5.3	BusReq	The RadioVal Impact Report shall include pathways to establish standard operating procedures for the implementation of radiomics AI in breast cancer care, focusing on three key aspects: technical and clinical interoperability, integration across heterogeneous clinical workflows and electronic healthcare systems, and technical maintenance in the clinic.	1.4		Should Have	Must Have	Should Have	Must Have	Should Have
40	GA.5.4	BusReq	The RadioVal Impact Report will include the results of semi-structured interviews with study participants to examine the ethical concerns from the real-world encountering with radiomics AI.	1.2		Should Have	Must Have	Should Have	Must Have	Could Have
41	GA.5.5	BusReq	The RadioVal Impact Report will include a regulatory analysis of radiomics models based on three regulations: (i) EU Medical Device Regulation, (ii) EC proposal for AI regulation, and (iii) FDA’s Artificial Intelligence and Machine Learning (AI/ML) Software as a Medical Device Action Plan.	1.6		Must Have	Must Have	Must Have	Must Have	Could Have
42	GA.5.6	BusReq	The RadioVal Impact Report will include a regulatory plan, including Clinical Development Plan (CDP) and Clinical Evaluation Plan (CEP), for radiomics certification in breast Neoadjuvant chemotherapy.	1.8		Must Have	Must Have	Must Have	Must Have	Should Have
43	GA.5.7	BusReq	The RadioVal Impact Report will include an exploitation and sustainability beyond the life of the project plan.	1.5		Should Have	Must Have	Should Have	Must Have	Should Have
44	GA.5.8	BusReq	RadioVal will organize at least one joint event with legal experts, healthcare agencies and advocacy groups (e.g. EUnetHTA).	1.4		Should Have	Must Have	Should Have	Must Have	Should Have
45	SI.1	StakeReq	The result of the prediction of neoadjuvant chemotherapy outcomes shall be independent from the vendor and type of the device that produces the input images.	2	Yes	Must Have	Must Have	Must Have	Must Have	Must Have
46	SI.2	StakeReq	A patient wants to understand, at all times, which treatment options are available to them.	0.6		Should Have	Should Have	Should Have	Could Have	Could Have
47	SI.3	StakeReq	As a patient, when receiving communication related to cancer treatment, technical jargon and terminology should not be used.	1	Yes	Should Have	Should Have	Should Have	Should Have	Should Have
48	SI.4	StakeReq	As a patient, whenever receiving communication related to cancer treatment, the information provided should be as complete as possible.	1.2		Should Have	Should Have	Should Have	Must Have	Should Have
49	SI.5	StakeReq	The developers of the prediction tool want any shortcomings of this tool, and in particular bias, to be clearly communicated to the users of the tool.	1.8		Must Have	Should Have	Must Have	Must Have	Must Have
50	SI.6	StakeReq	The prediction tool should have "very high" sensitivity and specificity.	1	Yes	Should Have	Should Have	Should Have	Should Have	Should Have
51	SI.7	StakeReq	The overall performance of the prediction tool should favour specificity over sensitivity.	1	Yes	Should Have	Should Have	Should Have	Should Have	Should Have
52	SI.8	StakeReq	The prediction tool should explain its own performance expectation in terms of specificity and sensitivity to its Healthcare Professional users.	1.8		Must Have	Should Have	Must Have	Must Have	Must Have
53	SI.9	StakeReq	Healthcare Professionals want the use of RadioVal to be integrated into existing workflows, while preserving the patients' privacy.	1.2		Should Have	Should Have	Should Have	Must Have	Should Have
54	SI.10	StakeReq	Healthcare Professionals want to safeguard the privacy of patients in respect to feeding the algorithms with clinical data.	2	Yes	Must Have	Must Have	Must Have	Must Have	Must Have
55	SI.13	StakeReq	Integration of RadioVal with EHRs, or other tools in current use, is considered important (although it is unclear at this point which problem it solves, and what this integration entails).	0.6		Could Have	Should Have	Should Have	Should Have	Could Have
56	SI.14	StakeReq	Healthcare Professionals need to have final decision-making power on the treatment advice to give to patients.	2	Yes	Must Have	Must Have	Must Have	Must Have	Must Have
57	SI.15	StakeReq	Healthcare Professionals need to be certain that the use of RadioVal complies with national, international and hospital guidelines before being able to use it.	2	Yes	Must Have	Must Have	Must Have	Must Have	Must Have
58	SI.16	StakeReq	Radiologists involved in the development of the RadioVal tool shall receive precise instructions on the annotation of medical images.	2	Yes	Must Have	Must Have	Must Have	Must Have	Must Have
59	SI.17	StakeReq	Healthcare professionals want to receive training (inc. material, time) on how to use RadioVal in their workflow.	2	Yes	Must Have	Must Have	Must Have	Must Have	Must Have
60	SI.18	StakeReq	The use of the RadioVal tool should not come with increased cost for the patients.	1.6		Must Have	Should Have	Should Have	Must Have	Must Have
61	SI.19	StakeReq	Citizens desire to better understand AI.	0.2		Could Have	Could Have	Should Have	Could Have	Could Have
62	SI.20	StakeReq	Citizens want to be sure that their clinical data is secure.	2	Yes	Must Have	Must Have	Must Have	Must Have	Must Have
63	SI.21	StakeReq	Patient Associations want an improvement in the treatment of patients through RadioVal.	1	Yes	Should Have	Should Have	Should Have	Should Have	Should Have
64	SI.22	StakeReq	Patient Associations want to reduce the toxicity of the treatments through RadioVal.	0.2		Could Have	Should Have	Could Have	Could Have	Could Have
65	SI.23	StakeReq	Patients need to be able to understand information provided to them (including "terms").	1.2		Should Have	Should Have	Should Have	Must Have	Should Have
66	SI.24	StakeReq	Patient Associations want to enhance lesion identification and diagnosis for more precise surgery, preventing the discovery of tumour remnants, traces or vestiges during follow-ups, which might otherwise necessitate a second intervention for their removal, as they weren't initially identified.	-0.75		Won't Have	Won't Have	?	Could Have	Won't Have
67	SI.25	StakeReq	Patient Associations want that the implementation of RadioVal improves patients Quality of Life.	0.4		Could Have	Should Have	Should Have	Could Have	Could Have
68	SI.26	StakeReq	Patient Associations want that the use of RadioVal will lead to a reduction in secondary effects and comorbidities in patients.	0.8		Should Have	Should Have	Should Have	Should Have	Could Have
69	SI.27	StakeReq	Patients want that the RadioVal study be approved by an ethical and legal committee before commencing, ensuring safety, privacy and confidence of patients.	2	Yes	Must Have	Must Have	Must Have	Must Have	Must Have
70	SI.28	StakeReq	Healthcare professionals want that the release of new digital tools for prediction of treatment response shall be widely spread around healthcare professionals and patients.	0.2		Could Have	Should Have	Could Have	Could Have	Could Have
71	SI.29	StakeReq	Healthcare professionals and patients need to understand the legal aspects of using RadioVal, and AI tools in general, before they are being applied.	2	Yes	Must Have	Must Have	Must Have	Must Have	Must Have
72	SI.30	StakeReq	During the validation phase, AI developers want to receive information on how the outcome of the RadioVal's prediction tool compares to the standard of care and/or the clinician's opinion.	2	Yes	Must Have	Must Have	Must Have	Must Have	Must Have
73	SI.31	StakeReq	Healthcare professionals want to test the AI models with their own data, prior to integration in clinical practice.	2	Yes	Must Have	Must Have	Must Have	Must Have	Must Have
74	SI.32	StakeReq	Healthcare professionals want to see the explanation of the RadioVal predictions only when asked, instead of shown by default. If the healthcare professional wants to see it, must know where to find it, but it doesn't need to be always visible.	0.2		Could Have	Should Have	Could Have	Could Have	Could Have
75	SI.33	StakeReq	Prediction bias of the RadioVal algorithm should be prevented between individual patients of different Race.	1.2		Must Have	Could Have	Must Have	Must Have	Could Have
76	SI.34	StakeReq	Prediction bias of the RadioVal algorithm should be prevented between individual patients of different Age.	1.8		Must Have	Must Have	Must Have	Must Have	Should Have
77	SI.35	StakeReq	Prediction bias of the RadioVal algorithm should be prevented between individual patients in different Locations.	2	Yes	Must Have	Must Have	Must Have	Must Have	Must Have
78	SI.36	StakeReq	Prediction bias of the RadioVal algorithm should be prevented between individual patients of different Socio-Economic Status.	2	Yes	Must Have	Must Have	Must Have	Must Have	Must Have
79	SI.37	StakeReq	In certain cases, patient data may only "leave the hospital" after ethical approval has been obtained and the data has been anonymized.	2	Yes	Must Have	Must Have	Must Have	Must Have	Must Have
80	SI.38	StakeReq	Payors need to know whether the RadioVal solution will be cost-effective.	1.2		Should Have	Must Have	Should Have	Should Have	Should Have
81	SI.39	StakeReq	It should be transparent to patients how the tool will be utilized, the methodologies employed in the analyses, and how doctors incorporate the tool into their practices.	1.2		Should Have	Should Have	Should Have	Must Have	Should Have
82	SI.40	StakeReq	Patients need information about RadioVal's performance, including its accuracy, positive rates and negative rates.	1.8		Must Have	Must Have	Should Have	Must Have	Must Have
83	SI.41	StakeReq	In order for Patients and Healthcare Professionals to trust the system, it should pass an external independent validation.	1.4		Should Have	Should Have	Must Have	Must Have	Should Have
84	SI.42	StakeReq	Use of the RadioVal system must fit in existing workflows of Healthcare Professionals.	1.2		Should Have	Should Have	Should Have	Must Have	Should Have
85	SI.43	StakeReq	AI Developers want to make clear to Patients that their data is used in a privacy-preserving way.	1.8		Must Have	Should Have	Must Have	Must Have	Must Have
86	SI.44	StakeReq	Healthcare Professionals that will use RadioVal should receive specialized training about AI in general.	0.6		Should Have	Should Have	Could Have	Should Have	Could Have
87	SI.45	StakeReq	The RadioVal solution should be accompanied with a document that provides information about the tool's working and performance.	1.8		Must Have	Must Have	Should Have	Must Have	Must Have
88	SI.46	StakeReq	When providing information about the RadioVal procedures to Patients, care should be taken that the inidivual patient is not overwhelmed (which may differ from case to case).	1	Yes	Should Have	Should Have	Should Have	Should Have	Should Have
89	SI.47	StakeReq	When providing information about the RadioVal procedures, patients should have the ability to have face-to-face consultations.	1		Should Have	Must Have	Could Have	Should Have	Should Have
90	INT.1	StakeReq	The cost of using RadioVal compared to standard-of-care should be as low as possible.	1	Yes	Should Have	Should Have	Should Have	Should Have	Should Have
91	INT.2	StakeReq	RadioVal should be interoperable with other hospital IT systems.	1	Yes	Should Have	Should Have	Should Have	Should Have	Should Have
92	INT.3	StakeReq	The RadioVal tool, or its supporting documentation should clearly state the benefits and limitations of the algorithms, warning to take any recommendation with caution - a facilitator, not a replacement of a clinical decision.	2	Yes	Must Have	Must Have	Must Have	Must Have	Must Have
93	LIT.1	StakeReq	RadioVal should support innovative imaging techniques, such as 3D mammography or digital breast tomosynthesis.	0.6		Should Have	Could Have	Should Have	Should Have	Could Have
94	LIT.2	StakeReq	The RadioVal study should estimate the incremental improvement in accuracy when AI-based tools are used by radiologists and other professionals.	1	Yes	Should Have	Should Have	Should Have	Should Have	Should Have
95	LIT.3	StakeReq	The context in which the RadioVal prediction tool should be used must be made clear to its primary users, in order to avoid classification errors caused by insufficient available data representative of a current case.	2	Yes	Must Have	Must Have	Must Have	Must Have	Must Have
96	OMEA.1	StakeReq	Patients want the AI to support, not replace, the doctors’ decision-making process.	1.6		Must Have	Could Have	Must Have	Must Have	Must Have
97	OMEA.2	StakeReq	Patients want the developed system to be 100% certain of its predictions.	-1	Yes	Won't Have	Won't Have	Won't Have	Won't Have	Won't Have
98	OMEA.3	StakeReq	Patients want there to be suggestions on additional tests, procedures, or scans that are required to increase the predictions’ certainty.	-0.4		Could Have	Could Have	Could Have	Won't Have	Won't Have
99	OMEA.4	StakeReq	Patients would like RadioVal to provide information on the expected outcomes of the proposed therapy (the whole multidimensional treatment).	-1	Yes	Won't Have	Won't Have	Won't Have	Won't Have	Won't Have
100	OMEA.5	StakeReq	Patients would like RadioVal to show or provide different therapy scenarios depending on the treatment response predictions to all available treatment options.	-0.2		Could Have	Could Have	Could Have	Won't Have	Could Have
101	OMEA.6	StakeReq	Patients would like RadioVal to provide information on therapy-related risks.	-0.2		Could Have	Could Have	Could Have	Won't Have	Could Have
102	OMEA.7	StakeReq	Patients would like RadioVal to provide information on the time benefit when the AI tool is used in comparison to the traditional pathway.	-0.4		Could Have	Won't Have	Could Have	Could Have	Won't Have
103	OMEA.8	StakeReq	Patients would like RadioVal to provide information on the baseline treatment outcomes in different clinical centres (statistical information about the centre’s performance).	-0.8		Won't Have	Won't Have	Could Have	Won't Have	Won't Have
104	OMEA.9	StakeReq	Patients would like the results of RadioVal to be publicly and/or openly available and free for use everywhere.	0		Could Have	Should Have	Won't Have	Could Have	Could Have
105	OMEA.10	StakeReq	In order to foster innovation in healthcare, if the RadioVal solution is proven to be better than a doctor’s prediction, patients want the AI system of RadioVal to be used as the standard medical practice.	0.2		Could Have	Should Have	Could Have	Could Have	Could Have
106	OMEA.10b	StakeReq	If RadioVal is being used, patients want to know about this.	1.8		Must Have	Should Have	Must Have	Must Have	Must Have
107	OMEA.11	StakeReq	Patients want to be able to discuss information provided by the AI with a doctor.	1.4		Should Have	Should Have	Must Have	Must Have	Should Have
108	OMEA.13	StakeReq	The system should be complex and allow multiple actions.	-1	Yes	Won't Have	Won't Have	Won't Have	Won't Have	Won't Have
109	OMEA.15	StakeReq	Patients want RadioVal to provide information on what basis it made predictions with specific certainty (e.g. 60%).	1	Yes	Should Have	Should Have	Should Have	Should Have	Should Have
110	OMEA.16	StakeReq	Patients want their data be anonymised if and when the imaging studies and patient-related clinical data go into the external/out-of-hospital database.	2	Yes	Must Have	Must Have	Must Have	Must Have	Must Have
111	OMEA.17	StakeReq	Patients want there to be a high level of cybersecurity for patient’s personal and health-related information.	2	Yes	Must Have	Must Have	Must Have	Must Have	Must Have
112	OMEA.18	StakeReq	Patients want the RadioVal system to be robust towards cybersecurity attacks that would feed the algorithm with false data that might negatively impact the predictive value of the tool. What would be the preventive measures, how would you identify such an attack, and what would be the SOP in such a situation?	2	Yes	Must Have	Must Have	Must Have	Must Have	Must Have
113	OMEA.19	StakeReq	Patients want to know if the predicted outcome is the best or the best possible in that country (but better treatment might be available elsewhere).	-0.4		Won't Have	Should Have	Could Have	Won't Have	Won't Have
114	OMEA.20	StakeReq	Patients would like accompanying information if better treatment is available in other EU countries with rules for access.	-0.4		Won't Have	Should Have	Could Have	Won't Have	Won't Have
115	OMEA.21	StakeReq	Patients want the RadioVal system to incorporate all treatment options approved worldwide and not only locally available.	-0.4		Won't Have	Should Have	Could Have	Won't Have	Won't Have
116	OMEA.22	StakeReq	Patients would like to see suggestions from the AI if there is any experimental (RCT) / new treatment program available. It could be connected with some active database of clinical trials to allow experimental treatment suggestion.	-0.8		Won't Have	Won't Have	Could Have	Won't Have	Won't Have
117	OMEA.24	StakeReq	Patients want the RadioVal system to be used in other lines of breast cancer treatment.	-0.8		Won't Have	Won't Have	Could Have	Won't Have	Won't Have
118	OMEA.25	StakeReq	Patients would like to have the possibility of second opinion consultation in centres with AI support.	-0.2		Could Have	Won't Have	Could Have	Could Have	Could Have
119	OMEA.26	StakeReq	Patients would like to receive a second opinion on AI predictions in another centre (with or without AI).	-0.4		Could Have	Won't Have	Could Have	Could Have	Won't Have
120	OMEA.27	StakeReq	Patients would like the RadioVal system to measure the clinical effectiveness of the AI-supported health system (services/hospital/BCU).	0.2		Could Have	Should Have	Could Have	Could Have	Could Have
121	OMEA.29	StakeReq	Patients want there to be some solution, or guideline on what to do if there is a big discrepancy between doctors and AI’s predictions.	1.6		Must Have	Must Have	Could Have	Must Have	Must Have
122	OMEA.33	StakeReq	It should use a control breast MRI to verify the prediction’s correctness and sufficiency.	-0.4		Could Have	Won't Have	Could Have	Won't Have	Could Have
123	OMEA.34	StakeReq	A red flag system should inform doctors that the treatment choice was not optimal based on a new MR study after a few NST courses. Then, there should be an option for a new analysis and/or consultation.	-0.4		Could Have	Won't Have	Could Have	Could Have	Won't Have
124	OMEA.35	StakeReq	Patients want the RadioVal system to never have a decisive power.	2	Yes	Must Have	Must Have	Must Have	Must Have	Must Have
125	OMEA.36	StakeReq	Patients want the RadioVal system to never make a final decision.	2	Yes	Must Have	Must Have	Must Have	Must Have	Must Have
126	OMEA.37	StakeReq	Patients want to make sure that the use of RadioVal never restricts treatment options and doctor’s choices.	2	Yes	Must Have	Must Have	Must Have	Must Have	Must Have
127	OMEA.38	StakeReq	There is a risk related to printed information from a predictive tool given to a patient. It is mostly the case when the prediction is negative for all available treatments. A support system for such patients should be in place in a hospital using such a tool. Such a patient should not be left alone with such information.	1	Yes	Should Have	Should Have	Should Have	Should Have	Should Have
128	OMEA.39	StakeReq	There is a risk related to the second opinion system. Patients do not want that decisions of Multi-Disciplinary Breast Cancer Teams undergo verification by the team that has no access to such tool and/or does not know how the tool works.	-1	Yes	Won't Have	Won't Have	Won't Have	Won't Have	Won't Have
129	OMEA.42	StakeReq	It is of utmost importance to declare that this system is not intended for breast biopsy replacement. Some patients might consider the development of such a tool as a way to avoid biopsy to cover for the (unsupported) belief that the biopsy spreads or activates breast cancer). The fact of introduction of such an AI solution might be used by some patients/people to stigmatise centres that still pe…	-0.75		Won't Have	Won't Have	Could Have	?	Won't Have
130	OMEA.43	StakeReq	Patients want to have an information package.	1		Should Have	Should Have	Should Have	Must Have	Could Have
131	OMEA.44	StakeReq	Patients want communication in the information package to patients to be clear and understandable.	1.6		Must Have	Should Have	Must Have	Must Have	Should Have
132	OMEA.45	StakeReq	Patient want all information in the information package to be well organised and provided in a simple way.	1.6		Must Have	Should Have	Must Have	Must Have	Should Have
133	OMEA.47	StakeReq	Patients prefer to listen to short videos with experts presenting information rather than read information (as part of the information package).	0.6		Should Have	Should Have	Could Have	Could Have	Should Have
134	OMEA.49	StakeReq	Patients would like to have Leaflets/handouts with additional information that would be available when the patient wants to learn more.	0.4		Could Have	Should Have	Could Have	Should Have	Could Have
135	OMEA.50	StakeReq	Patients prefer that the information package does not contain medical terms.	0.4		Could Have	Should Have	Could Have	Could Have	Should Have
136	OMEA.51	StakeReq	Patients prefer short description over full descriptions in the information package.	0.8		Should Have	Should Have	Could Have	Should Have	Should Have
137	OMEA.52	StakeReq	Patients prefer not to be flooded with information. Patients selectively choose what they want to see when there is excess information.	0.8		Should Have	Should Have	Could Have	Must Have	Could Have
138	OMEA.55	StakeReq	Patients want the Information Package to include statistical information on treatment outcomes and their improvement with AI systems.	0.8		Should Have	Should Have	Should Have	Could Have	Should Have
139	OMEA.56	StakeReq	In the Information Package, Patients want to have the positive aspects underlined, such as the availability of multiple treatment options for patients.	0.2		Could Have	Should Have	Could Have	Could Have	Could Have
140	OMEA.57	StakeReq	Patients want the Information Package to contain information that the doctor makes the final decision, not the AI.	2	Yes	Must Have	Must Have	Must Have	Must Have	Must Have
141	OMEA.58	StakeReq	There should be various levels of information for different users. Patients’ advocacy would like to have a very broad level of information. They would like to know how such a system helps different medical specialisations.	1.2		Should Have	Should Have	Should Have	Must Have	Should Have
142	OMEA.59	StakeReq	Patients want information about security measures to be provided within the information package.	1.6		Must Have	Must Have	Should Have	Must Have	Should Have
143	PINK.1	StakeReq	Patients would like the system to generate prompt suggestions on the Individual Patient Account (IPA)? The patient could use IPA to add results, tests, and conduct diagnostics.	-1	Yes	Won't Have	Won't Have	Won't Have	Won't Have	Won't Have
144	PINK.3	StakeReq	Patients want the RadioVal system to assess the risk of complications of a given treatment based on the patient's "parameters" and provide the time of possible occurrence of such complications.	-0.25		Could Have	Could Have	?	Won't Have	Could Have
145	PINK.4	StakeReq	Patients want the RadioVal system to provide suggestions on the side effects the patient should consider in the longer term regarding the risk of complications.	-0.25		Could Have	Could Have	?	Won't Have	Could Have
146	PINK.5	StakeReq	Patients want the RadioVal system to include a database of follow-up visits and what happened in the long term. This could be used to develop new therapeutic approaches.	-0.25		Could Have	Won't Have	?	Could Have	Could Have
147	PINK.6	StakeReq	Patients want the system to be flexible in terms of assessed parameters. There should be the possibility of adapting the system to new scientific discoveries.	-1	Yes	Won't Have	Won't Have	?	Won't Have	Won't Have
148	PINK.7	StakeReq	Patients want the RadioVal system to adapt to new medical, diagnostic, and predictive discoveries.	-0.5		Could Have	Won't Have	?	Won't Have	Could Have
149	PINK.10	StakeReq	Patients want the RadioVal system to measure the risks of developing other cancers - and look for dependencies in the patient's imaging and data.	-1	Yes	Won't Have	Won't Have	?	Won't Have	Won't Have
150	PINK.11	StakeReq	Patients want the RadioVal system to predict whether the patient will develop other neoplasms or possibly detect the presence of other genetic mutations predisposing to other cancers.	-1	Yes	Won't Have	Won't Have	?	Won't Have	Won't Have
151	PINK.12	StakeReq	Patients want the RadioVal system to provide preventive and diagnostic guidance for the period after intensive treatment during subsequent years.	-1	Yes	Won't Have	Won't Have	?	Won't Have	Won't Have
152	PINK.13	StakeReq	Patients want that, based on a control MRI, the RadioVal system could indicate which areas responded to neoadjuvant treatment and show the surgeon what to remove and to what extent. This could reduce the scope of necessary surgical intervention (conservative treatment).	-0.25		Could Have	Won't Have	?	Could Have	Could Have
153	PINK.14	StakeReq	It should verify the response to neoadjuvant treatment based on a control MRI.	-0.5		Should Have	Won't Have	?	Won't Have	Won't Have
154	PINK.15	StakeReq	Patients want to receive information about the potential use of AI algorithms in advance before the MDT consultation.	-0.5		Could Have	Could Have	?	Won't Have	Won't Have
155	PINK.16	StakeReq	Patients want to be informed and required to give informed consent for using AI algorithms.	0.6		Should Have	Could Have	Could Have	Should Have	Should Have
156	PINK.17	StakeReq	Patients want that every patient should undergo the same tests to ensure the repeatability of initial conditions for the artificial intelligence system.	1	Yes	Should Have	Should Have	?	Should Have	Could Have
157	PINK.18	StakeReq	The introduced medical documentation should be very accurate so that the system can use it.	0.5		Should Have	Won't Have	?	Should Have	Should Have
158	PINK.23	StakeReq	Patients want the hospital to provide consultation or discussion about the details of what and how the AI system does. An explanation of the predictive result must be provided.	1.4		Must Have	Should Have	Should Have	Should Have	Must Have
159	PINK.24	StakeReq	The RadioVal project team should consider inclusion of genetic information because genetic mutations increase the risk. A risk hint system, recommended tests, appropriate treatment schemes, and post-treatment procedures should be introduced.	0	Yes	Could Have	Could Have	?	Could Have	Could Have
160	PINK.25	StakeReq	The system should consider BRCA1/2 genetic data and positive family history/familial burdens.	0.75		Should Have	Could Have	?	Should Have	Should Have
161	PINK.26	StakeReq	Patients want the RadioVal system to provide information on further management for patients who will not respond to neoadjuvant treatment. The system could provide suggestions regarding the availability of potential drug programs and scientific projects for which the patient qualifies.	-1	Yes	Won't Have	Won't Have	Won't Have	Won't Have	Won't Have
162	PINK.27	StakeReq	Patients want the RadioVal system to not be publicly accessible. Access should be controlled and limited to authorised individuals within a strictly defined group involved in the treatment of a specific individual.	2	Yes	Must Have	Must Have	Must Have	Must Have	Must Have
163	PINK.28	StakeReq	Patients do not want all hospital employees to be granted access to the system due to sensitive data. Access should be restricted; for example, only radiologists should have access.	1.2		Must Have	Should Have	Should Have	Could Have	Must Have
164	PINK.29	StakeReq	The system should provide (online) access to the predictions results only for the authorised patient. There should be possibility to discuss results.	0.25		Should Have	Won't Have	?	Could Have	Should Have
165	PINK.32	StakeReq	Patients do not want their data entered into the AI system to be used commercially.	2	Yes	Must Have	Must Have	Must Have	Must Have	Must Have
166	PINK.34	StakeReq	Patients do not want their data to be exchanged with other projects.	2	Yes	Must Have	Must Have	Must Have	?	Must Have
167	PINK.35	StakeReq	Patients do not want their data to migrate to other centres or countries.	2	Yes	Must Have	Must Have	Must Have	?	Must Have
168	PINK.42	StakeReq	Not every patient wants to be informed.	0.25		Could Have	Could Have	Could Have	Should Have	Could Have
169	PINK.43	StakeReq	In case of a negative prediction outcome, patients want to receive a complete set of information regarding possible next steps.	-0.5		Could Have	Won't Have	?	Won't Have	Could Have
170	MDR.1	RegReq	RadioVal will be classified as a Medical Device. The product has to meet MDR requirements.	1.6		Must Have	Must Have	Must Have	Must Have	Could Have
171	MDR.1.1	RegReq	In order to comply with MDR, a Quality Management System should be established according to ISO 13485 and IEC 62304.	0.8		Should Have	Should Have	Should Have	Should Have	Could Have
172	MDR.1.2	RegReq	In order to comply with MDR, a Risk Management System should be established according to ISO 14971.	0.8		Should Have	Should Have	Should Have	Should Have	Could Have
173	MDR.1.3	RegReq	In order to comply with MDR, a repository for General Safety and Performance Requirements (GSPR) should be established according to MDR Annex I.	1		Should Have	Should Have	Must Have	Should Have	Could Have
174	MDR.1.4	RegReq	In order to comply with MDR, a repository for Technical Documentation should be established according to MDR Annex II.	1.6		Must Have	Must Have	Must Have	Must Have	Could Have
175	MDR.2	RegReq	In order to acquire CE certification, the Clinical Evaluations and Clinical Investigations should be performed according to MDR.	1.4		Must Have	Should Have	Must Have	Must Have	Could Have
176	MDR.2.1	RegReq	Establish Clinical Evaluation plan according to MDR Article 61	0.8		Should Have	Should Have	Should Have	Should Have	Could Have
177	MDR.2.2	RegReq	Clinical Evaluation plan has to meet the necessary requirements described in MDR Annex XIV (referring to Annex I)	1		Should Have	Should Have	Must Have	Should Have	Could Have
178	MDR.2.3	RegReq	The results of the clinical evaluation and the clinical evidence (favourable and non-favourable data) on which it is based shall be documented in a clinical evaluation report. Document the results in Annex I Technical File	1.6		Must Have	Must Have	Must Have	Must Have	Could Have
179	MDR.2.4	RegReq	Plan the Clinical Investigations according to Clinical Evaluation plan.	1.6		Must Have	Must Have	Must Have	Must Have	Could Have
180	MDR.2.5	RegReq	Submit the application for the Clinical Investigations to the national authorities according to MDR Annex XV and Article 70.	1		Should Have	Should Have	Must Have	Should Have	Could Have
181	MDR.2.6	RegReq	MDR Article 62 point 4 requirements must be met when planning Clinical Investigations	1		Should Have	Should Have	Must Have	Should Have	Could Have
182	MDR.2.7	RegReq	A legal representative for the Clinical Investigations must be named prior to investigations.	1.6		Must Have	Must Have	Must Have	Must Have	Could Have
183	GDPR.1	RegReq	The RadioVal product processes personal data and it must comply with the EU General Data Protection Regulation (GDPR).	2	Yes	Must Have	Must Have	Must Have	Must Have	Must Have
184	AI-Act.1	RegReq	The RadioVal project team should prepare for the AI Act and the related risk classification and its requirements for the RadioVal product.	2	Yes	Must Have	Must Have	Must Have	Must Have	Must Have

## Sheet: Definitions & Terms
Columns
ID	A unique identifier for this requirement - once assigned, do not change this, as it may be used in other documents to refer to this requirement. As such, this identifier should not be tied to parameters that may be altered, such as the Requirement Type (i.e. don't call a requirement "BUS.REQ.43", because it may later be considered that this is e.g. a Stakeholder Requirement, not a Business Requir…
Type	The type of the requirement as either e.g. Business Requirement, Stakeholder Requirement, etc... (see details below).
Requirement	The actual requirement, written in a manner that is clear, unambiguous, atomic, unique, etc...
Rationale	An explanation (which may be short or may be detailed) of how this requirement was derived from the source material (identified under "Source"). Describing the thought process may be very useful in understanding how a requirement came to be.
Source	A clear, short reference to the source document or other material where this requirement was derived from.
Priority	A prioritisation of the requirement following the MoSCoW method (see below).
Author(s)	The person that wrote the requirement, or multiple persons when it has later been edited by a second author or has been jointly defined. Use abbreviations as detailed below.
Status	The status of the requirement as either "Needs clarifiication", "Proposed", "Accepted", "Rejected", or "Implemented".
History	Room to track changes made to the requirement.
Priorities (MoSCoW)
Must Have	Non-negotiable product needs that are mandatory for the team.
Should Have	Important initiatives that are not vital, but add significant value.
Could Have	Nice to have initiatives that will have a small impact if left out.
Won't Have	Initiatives that are not priority for this specific time frame. NOTE: This does not mean that the requirement will have a negative impact on the solution if implemented. In such a case, the requirement's "status" should be "Rejected".
Undefined	Not yet decided.
Requirement Types
Business Requirement	Business Requirements are high-level statements that describe the goals and objectives of the business at the enterprise level. They describe why the organisation (in this case the Consortium) is pursuing the project. They should be considered fairly rigid, in that they provide the context in which all the work is taking place, although ultimately Business Requirements may be challenged and rejec…	(BusReq)
Regulatory Requirement	Regulatory Requirements are either high-level, or more detailed requirements that are derived from official regulatory documents. They describe, or more often refer to applicable law. As such, regulatory requirements are often classified as Must Haves, although it may be possible to ignore requlations (e.g. in the case of choosing to forego a certificate).	(RegReq)
Stakeholder Requirement	Stakeholder Requirements define the needs of a particular group of stakeholders and what they require of a particular solution. When describing a Stakeholder requirement it should be clear which stakeholder is referred to. When analysing discussions with stakeholders, be wary of stakeholders guessing the needs of other stakeholders on their behalf (e.g. as a developer "I think users need to acces…	(StakeReq)
Solution Requirement	Solution Requirements describe what characteristics a particular solution will have to meet the needs of the stakeholders and business. They are often sub-divided in Functional- and Non-Functional Requirements, or into further subdivisions.	(SolReq)
Functional Requirement	Functional Requirements describe the behaviour of the solution or the information that is managed. In the case of a (technical) system, these are the features and functions of that system. However, these may also describe practical elements of a process.	(FuncReq)
Non-Functional Requirement	Non-Functional Requirements define the qualities of the solution or the environmental conditions under which the solution will operate. In terms of a technical system solution this often refers to characteristics of capacity, speed, security, availability, etc. Also includes aesthetics and usability related requirements.	(NonFuncReq)
Authors
HA	Harm op den Akker (SHINE)
MC	Miriam Cabrita (SHINE)
MB	Maciej Bobowicz (GUMED)
SC	Stefanie Charalambous (MAGGIOLI)
AT	Apostolia Tsirikoglou (KI)
MKS	Miikka Keski-Säntti (NHG)
MN	Marketta Niemelä (NHG)
Clarification on IDs
GA.*	Requirements derived from the Grant Agreement.
SI.*	Requirements derived from the Social Innovation Sessions.
INT.*	Requirements derived from Interviews held by Carina Dantas.
LIT.*	Requirements derived from the Literature Review on Socio-Ethical Issues.
OMEA.*	Requirements derived from the OMEALife Focus Group held in Poland with 10 patients and 2 patient advocates.
PINK.*	Requirements derived from the PINK BUTTERFLY Focus Group held in Poland with 6 breast cancer survivors.
REG.*	Requirements based on official regulations.
MDR.*	Requirements derived from Medical Device Regulation
GDPR.*	Requirements derived from General Data Protection Regulation
AI Act.*	Requirements based on the draft of the coming EU Artificial Intelligence Act
